# Supplementary material for: Measuring vibrations on a biofidelic brain using ferroelectret nanogenerator
Source: Sci Rep. 2023 Jun 2;13:8975. doi: 10.1038/s41598-023-35782-5 (PMC10238378; doi:10.1038/s41598-023-35782-5)
Supplement: Supplementary file 4 — Supplementary Information 4. [file 41598_2023_35782_MOESM4_ESM.xlsx]

## Sheet: fig5
Time	Norm. Voltage	Time	Norm. Strain				Frequency	Voltage	Frequency	Strain
0.16	0.138	0.16	-0.44533				0	-14.6941	0	-29.1619
0.16002	0.138	0.1604	-0.49748				10.01	-15.3735	10.0806	-15.4627
0.16004	0.14072	0.1608	-0.5476				20.02	-19.7137	20.1613	-18.5071
0.16006	0.14072	0.1612	-0.59487				30.03	-9.52669	30.2419	-11.4327
0.16008	0.14344	0.1616	-0.63137				40.04	-8.01153	40.3226	-19.9081
0.1601	0.14888	0.162	-0.63702				50.0501	-14.4032	50.4032	-16.4718
0.16012	0.14344	0.1624	-0.69031				60.0601	-24.2011	60.4839	-16.154
0.16014	0.14616	0.1628	-0.74034				70.0701	-20.653	70.5645	-27.0404
0.16016	0.15296	0.1632	-0.79057				80.0801	-21.9865	80.6452	-44.3512
0.16018	0.1448	0.1636	-0.80246				90.0901	-25.6141	90.7258	-34.631
0.1602	0.14752	0.164	-0.80066				100.1	-28.2387	100.806	-36.1336
0.16022	0.16791	0.1644	-0.76448				110.11	-38.0317	110.887	-49.3399
0.16024	0.14752	0.1648	-0.73087				120.12	-34.8523	120.968	-42.8564
0.16026	0.1516	0.1652	-0.6583				130.13	-28.9501	131.048	-37.4098
0.16028	0.15296	0.1656	-0.63367				140.14	-27.9284	141.129	-34.1246
0.1603	0.1516	0.166	-0.58684				150.15	-29.7564	151.21	-40.2684
0.16032	0.16519	0.1664	-0.51448				160.16	-40.4769	161.29	-42.8877
0.16034	0.1516	0.1668	-0.45216				170.17	-30.6888	171.371	-45.1838
0.16036	0.15296	0.1672	-0.39351				180.18	-29.4369	181.452	-44.3019
0.16038	0.15568	0.1676	-0.3521				190.19	-30.6949	191.532	-50.8061
0.1604	0.15432	0.168	-0.31215				200.2	-32.0248	201.613	-47.1404
0.16042	0.15296	0.1684	-0.26962				210.21	-32.0883	211.694	-51.6946
0.16044	0.16383	0.1688	-0.20521				220.22	-30.6841	221.774	-64.6146
0.16046	0.15704	0.1692	-0.14367				230.23	-33.6727	231.855	-54.4069
0.16048	0.15704	0.1696	-0.08362				240.24	-35.5206	241.935	-46.1555
0.1605	0.17471	0.17	-0.02014				250.25	-30.3427	252.016	-44.625
0.16052	0.15704	0.1704	0.03595				260.26	-31.2728	262.097	-42.2401
0.16054	0.16248	0.1708	0.11876				270.27	-37.3611	272.177	-45.4348
0.16056	0.16248	0.1712	0.15622				280.28	-35.6279	282.258	-46.6301
0.16058	0.16112	0.1716	0.184				290.29	-32.8829	292.339	-47.8212
0.1606	0.16791	0.172	0.18709				300.3	-33.3297	302.419	-53.2294
0.16062	0.16112	0.1724	0.18642				310.31	-44.9729	312.5	-52.1779
0.16064	0.16383	0.1728	0.19089				320.32	-36.1252	322.581	-47.9519
0.16066	0.18287	0.1732	0.19661				330.33	-32.4252	332.661	-49.3186
0.16068	0.16112	0.1736	0.23807				340.34	-38.0743	342.742	-53.7951
0.1607	0.16383	0.174	0.28513				350.35	-43.8736	352.823	-54.0091
0.16072	0.16112	0.1744	0.28963				360.36	-35.1766	362.903	-54.2975
0.16074	0.16927	0.1748	0.28118				370.37	-35.95	372.984	-54.7086
0.16076	0.16248	0.1752	0.2851				380.38	-47.7648	383.065	-52.2163
0.16078	0.17879	0.1756	0.25787				390.39	-39.8146	393.145	-54.6421
0.1608	0.16383	0.176	0.26652
0.16082	0.16112	0.1764	0.29676
0.16084	0.17199	0.1768	0.32022
0.16086	0.16383	0.1772	0.37285
0.16088	0.16519	0.1776	0.44095
0.1609	0.18151	0.178	0.47889
0.16092	0.16383	0.1784	0.47199
0.16094	0.16791	0.1788	0.45031
0.16096	0.16383	0.1792	0.44446
0.16098	0.16383	0.1796	0.43844
0.161	0.17879	0.18	0.45871
0.16102	0.16248	0.1804	0.47085
0.16104	0.16383	0.1808	0.49286
0.16106	0.16248	0.1812	0.55713
0.16108	0.16112	0.1816	0.63348
0.1611	0.16519	0.182	0.7174
0.16112	0.15568	0.1824	0.76375
0.16114	0.14072	0.1828	0.82811
0.16116	0.12441	0.1832	0.86059
0.16118	0.09041	0.1836	0.88694
0.1612	0.07546	0.184	0.90985
0.16122	0.09041	0.1844	0.93816
0.16124	0.05235	0.1848	0.96194
0.16126	0.02651	0.1852	0.98235
0.16128	0.0102	0.1856	1
0.1613	-0.01564	0.186	0.99042
0.16132	-0.03467	0.1864	0.97129
0.16134	-0.05235	0.1868	0.89228
0.16136	-0.09177	0.1872	0.82381
0.16138	-0.11897	0.1876	0.7545
0.1614	-0.13256	0.188	0.65919
0.16142	-0.17063	0.1884	0.5722
0.16144	-0.18559	0.1888	0.48585
0.16146	-0.19783	0.1892	0.4226
0.16148	-0.20734	0.1896	0.33375
0.1615	-0.20326	0.19	0.26854
0.16152	-0.22774	0.1904	0.17058
0.16154	-0.23861	0.1908	0.07086
0.16156	-0.23861	0.1912	0.00831
0.16158	-0.25493	0.1916	-0.07252
0.1616	-0.25765	0.192	-0.1214
0.16162	-0.24949	0.1924	-0.16631
0.16164	-0.25765	0.1928	-0.22579
0.16166	-0.26173	0.1932	-0.2897
0.16168	-0.26581	0.1936	-0.33129
0.1617	-0.25493	0.194	-0.36169
0.16172	-0.25221	0.1944	-0.38689
0.16174	-0.25765	0.1948	-0.41775
0.16176	-0.25493	0.1952	-0.44607
0.16178	-0.22502	0.1956	-0.48876
0.1618	-0.24541	0.196	-0.50233
0.16182	-0.23997	0.1964	-0.50474
0.16184	-0.22638	0.1968	-0.48053
0.16186	-0.23181	0.1972	-0.45975
0.16188	-0.2223	0.1976	-0.45123
0.1619	-0.20326	0.198	-0.4343
0.16192	-0.2155	0.1984	-0.37465
0.16194	-0.20734	0.1988	-0.32893
0.16196	-0.2087	0.1992	-0.29485
0.16198	-0.20054	0.1996	-0.27442
0.162	-0.19647	0.2	-0.26548
0.16202	-0.19511	0.2004	-0.23397
0.16204	-0.18831	0.2008	-0.18744
0.16206	-0.18831	0.2012	-0.1103
0.16208	-0.18559	0.2016	-0.02953
0.1621	-0.17743	0.202	-0.01604
0.16212	-0.17879	0.2024	0.01068
0.16214	-0.16927	0.2028	0.05829
0.16216	-0.17199	0.2032	0.07236
0.16218	-0.17063	0.2036	0.06823
0.1622	-0.14072	0.204	0.08581
0.16222	-0.16383	0.2044	0.13968
0.16224	-0.16112	0.2048	0.18806
0.16226	-0.15296	0.2052	0.21645
0.16228	-0.15568	0.2056	0.24043
0.1623	-0.15568	0.206	0.2441
0.16232	-0.15024	0.2064	0.24488
0.16234	-0.14344	0.2068	0.23884
0.16236	-0.14344	0.2072	0.23855
0.16238	-0.12305	0.2076	0.22436
0.1624	-0.14344	0.208	0.21114
0.16242	-0.13528	0.2084	0.19205
0.16244	-0.138	0.2088	0.16318
0.16246	-0.13664	0.2092	0.16127
0.16248	-0.12169	0.2096	0.13562
0.1625	-0.13256	0.21	0.10627
0.16252	-0.13392	0.2104	0.07328
0.16254	-0.12033	0.2108	0.07555
0.16256	-0.1312	0.2112	0.04006
0.16258	-0.1312	0.2116	0.03914
0.1626	-0.12848	0.212	0.01122
0.16262	-0.13256	0.2124	0.0243
0.16264	-0.13528	0.2128	0.02845
0.16266	-0.14072	0.2132	0.05492
0.16268	-0.13528	0.2136	0.07847
0.1627	-0.15024	0.214	0.0594
0.16272	-0.1516	0.2144	0.06877
0.16274	-0.16383	0.2148	0.0756
0.16276	-0.16655	0.2152	0.10721
0.16278	-0.1584	0.2156	0.13261
0.1628	-0.17199	0.216	0.13949
0.16282	-0.17607	0.2164	0.14387
0.16284	-0.1584	0.2168	0.14939
0.16286	-0.18559	0.2172	0.15611
0.16288	-0.18695	0.2176	0.17289
0.1629	-0.18967	0.218	0.16677
0.16292	-0.19239	0.2184	0.16148
0.16294	-0.19783	0.2188	0.1454
0.16296	-0.21278	0.2192	0.16433
0.16298	-0.22774	0.2196	0.20649
0.163	-0.22774	0.22	0.24444
0.16302	-0.2291	0.2204	0.23397
0.16304	-0.23181	0.2208	0.20545
0.16306	-0.23997	0.2212	0.20109
0.16308	-0.24269	0.2216	0.22229
0.1631	-0.24269	0.222	0.19104
0.16312	-0.25221	0.2224	0.1261
0.16314	-0.25493	0.2228	0.08252
0.16316	-0.25221	0.2232	0.04359
0.16318	-0.25901	0.2236	0.000834177
0.1632	-0.25901	0.224	-0.06719
0.16322	-0.24269	0.2244	-0.12687
0.16324	-0.26037	0.2248	-0.18405
0.16326	-0.26037	0.2252	-0.25714
0.16328	-0.25765	0.2256	-0.27576
0.1633	-0.23997	0.226	-0.29442
0.16332	-0.25493	0.2264	-0.33521
0.16334	-0.24813	0.2268	-0.37346
0.16336	-0.25357	0.2272	-0.38685
0.16338	-0.25221	0.2276	-0.42762
0.1634	-0.23589	0.228	-0.4951
0.16342	-0.25085	0.2284	-0.52992
0.16344	-0.24405	0.2288	-0.55998
0.16346	-0.24677	0.2292	-0.66785
0.16348	-0.24677	0.2296	-0.73384
0.1635	-0.22638	0.23	-0.79704
0.16352	-0.24269	0.2304	-0.82615
0.16354	-0.23997	0.2308	-0.88321
0.16356	-0.22502	0.2312	-0.88552
0.16358	-0.23453	0.2316	-0.94664
0.1636	-0.23453	0.232	-0.99317
0.16362	-0.23317	0.2324	-0.97817
0.16364	-0.2223	0.2328	-0.95199
0.16366	-0.23997	0.2332	-0.93603
0.16368	-0.22502	0.2336	-0.95268
0.1637	-0.24133	0.234	-0.94671
0.16372	-0.24269	0.2344	-0.89211
0.16374	-0.24269	0.2348	-0.84788
0.16376	-0.26309	0.2352	-0.80464
0.16378	-0.26173	0.2356	-0.75421
0.1638	-0.24813	0.236	-0.71653
0.16382	-0.27124	0.2364	-0.67322
0.16384	-0.26716	0.2368	-0.64965
0.16386	-0.2794	0.2372	-0.59732
0.16388	-0.28348	0.2376	-0.57723
0.1639	-0.28756	0.238	-0.54515
0.16392	-0.293	0.2384	-0.51618
0.16394	-0.29436	0.2388	-0.51917
0.16396	-0.29436	0.2392	-0.4796
0.16398	-0.29572	0.2396	-0.47024
0.164	-0.29844	0.24	-0.45799
0.16402	-0.29844	0.2404	-0.4918
0.16404	-0.29844	0.2408	-0.48437
0.16406	-0.29844	0.2412	-0.47808
0.16408	-0.29844	0.2416	-0.44791
0.1641	-0.2998	0.242	-0.45571
0.16412	-0.30388	0.2424	-0.47393
0.16414	-0.29708	0.2428	-0.46799
0.16416	-0.30523	0.2432	-0.4564
0.16418	-0.30388	0.2436	-0.44691
0.1642	-0.28076	0.244	-0.44934
0.16422	-0.2998	0.2444	-0.48678
0.16424	-0.30251	0.2448	-0.49447
0.16426	-0.30116	0.2452	-0.5094
0.16428	-0.293	0.2456	-0.5281
0.1643	-0.29572	0.246	-0.57298
0.16432	-0.28756	0.2464	-0.60342
0.16434	-0.293	0.2468	-0.61521
0.16436	-0.29028	0.2472	-0.62936
0.16438	-0.26853	0.2476	-0.63511
0.1644	-0.29164	0.248	-0.66395
0.16442	-0.293	0.2484	-0.61316
0.16444	-0.28212	0.2488	-0.56003
0.16446	-0.29164	0.2492	-0.53094
0.16448	-0.29028	0.2496	-0.48765
0.1645	-0.28076	0.25	-0.46743
0.16452	-0.29164	0.2504	-0.40789
0.16454	-0.28892	0.2508	-0.35883
0.16456	-0.28892	0.2512	-0.32258
0.16458	-0.2726	0.2516	-0.29464
0.1646	-0.26988	0.252	-0.27838
0.16462	-0.28892	0.2524	-0.24708
0.16464	-0.28484	0.2528	-0.24428
0.16466	-0.2726	0.2532	-0.2877
0.16468	-0.28756	0.2536	-0.35378
0.1647	-0.28484	0.254	-0.4304
0.16472	-0.28076	0.2544	-0.47247
0.16474	-0.28484	0.2548	-0.51379
0.16476	-0.28892	0.2552	-0.59556
0.16478	-0.27396	0.2556	-0.68648
0.1648	-0.29164	0.256	-0.7679
0.16482	-0.29572	0.2564	-0.81827
0.16484	-0.29844	0.2568	-0.86642
0.16486	-0.30795	0.2572	-0.92109
0.16488	-0.31475	0.2576	-0.95039
0.1649	-0.33107	0.258	-0.97548
0.16492	-0.33787	0.2584	-1
0.16494	-0.33787	0.2588	-0.997
0.16496	-0.34194
0.16498	-0.34602
0.165	-0.33787
0.16502	-0.35554
0.16504	-0.35826
0.16506	-0.36234
0.16508	-0.36098
0.1651	-0.35554
0.16512	-0.36914
0.16514	-0.36642
0.16516	-0.3637
0.16518	-0.37186
0.1652	-0.36778
0.16522	-0.36914
0.16524	-0.36914
0.16526	-0.40177
0.16528	-0.42624
0.1653	-0.4344
0.16532	-0.42488
0.16534	-0.43032
0.16536	-0.43032
0.16538	-0.40857
0.1654	-0.43032
0.16542	-0.42488
0.16544	-0.42352
0.16546	-0.45071
0.16548	-0.45751
0.1655	-0.44392
0.16552	-0.45071
0.16554	-0.44799
0.16556	-0.42352
0.16558	-0.44664
0.1656	-0.46295
0.16562	-0.48606
0.16564	-0.5051
0.16566	-0.50102
0.16568	-0.51326
0.1657	-0.50918
0.16572	-0.49014
0.16574	-0.50102
0.16576	-0.51598
0.16578	-0.52957
0.1658	-0.54045
0.16582	-0.54045
0.16584	-0.53637
0.16586	-0.52685
0.16588	-0.53093
0.1659	-0.53229
0.16592	-0.52957
0.16594	-0.51054
0.16596	-0.52957
0.16598	-0.52413
0.166	-0.5119
0.16602	-0.52141
0.16604	-0.52005
0.16606	-0.52005
0.16608	-0.51326
0.1661	-0.50918
0.16612	-0.51462
0.16614	-0.51326
0.16616	-0.51326
0.16618	-0.51326
0.1662	-0.52005
0.16622	-0.5051
0.16624	-0.52277
0.16626	-0.52277
0.16628	-0.52821
0.1663	-0.53365
0.16632	-0.53637
0.16634	-0.55133
0.16636	-0.56628
0.16638	-0.56084
0.1664	-0.60163
0.16642	-0.61931
0.16644	-0.62474
0.16646	-0.65058
0.16648	-0.66417
0.1665	-0.67913
0.16652	-0.68321
0.16654	-0.70496
0.16656	-0.70632
0.16658	-0.73079
0.1666	-0.74303
0.16662	-0.74711
0.16664	-0.7675
0.16666	-0.77974
0.16668	-0.77294
0.1667	-0.80422
0.16672	-0.80422
0.16674	-0.82325
0.16676	-0.83549
0.16678	-0.84093
0.1668	-0.85316
0.16682	-0.86404
0.16684	-0.86404
0.16686	-0.88035
0.16688	-0.88443
0.1669	-0.87763
0.16692	-0.90211
0.16694	-0.90347
0.16696	-0.91026
0.16698	-0.91026
0.167	-0.90211
0.16702	-0.91978
0.16704	-0.92386
0.16706	-0.93202
0.16708	-0.93066
0.1671	-0.93202
0.16712	-0.94154
0.16714	-0.94154
0.16716	-0.94018
0.16718	-0.94698
0.1672	-0.94833
0.16722	-0.93338
0.16724	-0.95377
0.16726	-0.95921
0.16728	-0.95513
0.1673	-0.96329
0.16732	-0.95785
0.16734	-0.96601
0.16736	-0.96737
0.16738	-0.94426
0.1674	-0.97145
0.16742	-0.97417
0.16744	-0.96873
0.16746	-0.97825
0.16748	-0.97825
0.1675	-0.97281
0.16752	-0.98776
0.16754	-0.99048
0.16756	-0.97417
0.16758	-0.99728
0.1676	-0.99592
0.16762	-0.99592
0.16764	-0.99728
0.16766	-0.98369
0.16768	-0.99864
0.1677	-1
0.16772	-0.98096
0.16774	-0.99592
0.16776	-0.99592
0.16778	-0.99184
0.1678	-0.98504
0.16782	-0.98504
0.16784	-0.97417
0.16786	-0.97145
0.16788	-0.96601
0.1679	-0.94698
0.16792	-0.95513
0.16794	-0.94833
0.16796	-0.94698
0.16798	-0.9429
0.168	-0.92114
0.16802	-0.93202
0.16804	-0.92522
0.16806	-0.9225
0.16808	-0.91842
0.1681	-0.90619
0.16812	-0.91026
0.16814	-0.90619
0.16816	-0.89259
0.16818	-0.89667
0.1682	-0.89531
0.16822	-0.87084
0.16824	-0.88851
0.16826	-0.88987
0.16828	-0.88443
0.1683	-0.88851
0.16832	-0.89259
0.16834	-0.88443
0.16836	-0.89803
0.16838	-0.89667
0.1684	-0.89803
0.16842	-0.88443
0.16844	-0.89259
0.16846	-0.89803
0.16848	-0.89803
0.1685	-0.88307
0.16852	-0.89531
0.16854	-0.89395
0.16856	-0.88035
0.16858	-0.89123
0.1686	-0.88579
0.16862	-0.87763
0.16864	-0.88307
0.16866	-0.87763
0.16868	-0.8518
0.1687	-0.87084
0.16872	-0.86132
0.16874	-0.85316
0.16876	-0.84908
0.16878	-0.82733
0.1688	-0.83277
0.16882	-0.81509
0.16884	-0.79878
0.16886	-0.79062
0.16888	-0.77702
0.1689	-0.75527
0.16892	-0.76343
0.16894	-0.75527
0.16896	-0.75391
0.16898	-0.75255
0.169	-0.74167
0.16902	-0.75255
0.16904	-0.75391
0.16906	-0.76071
0.16908	-0.75935
0.1691	-0.75391
0.16912	-0.76343
0.16914	-0.76207
0.16916	-0.75799
0.16918	-0.76614
0.1692	-0.76614
0.16922	-0.76343
0.16924	-0.76614
0.16926	-0.76614
0.16928	-0.75119
0.1693	-0.76479
0.16932	-0.76479
0.16934	-0.76207
0.16936	-0.76614
0.16938	-0.76614
0.1694	-0.75663
0.16942	-0.76343
0.16944	-0.76071
0.16946	-0.76343
0.16948	-0.76479
0.1695	-0.7675
0.16952	-0.74439
0.16954	-0.76479
0.16956	-0.76343
0.16958	-0.74439
0.1696	-0.7675
0.16962	-0.75935
0.16964	-0.7675
0.16966	-0.7675
0.16968	-0.76343
0.1697	-0.7675
0.16972	-0.74439
0.16974	-0.76343
0.16976	-0.76207
0.16978	-0.76071
0.1698	-0.76343
0.16982	-0.74303
0.16984	-0.74711
0.16986	-0.74575
0.16988	-0.724
0.1699	-0.72808
0.16992	-0.71992
0.16994	-0.70768
0.16996	-0.7036
0.16998	-0.68865
0.17	-0.68049
0.17002	-0.66146
0.17004	-0.65602
0.17006	-0.64922
0.17008	-0.63834
0.1701	-0.62203
0.17012	-0.61659
0.17014	-0.60027
0.17016	-0.60027
0.17018	-0.59076
0.1702	-0.56084
0.17022	-0.58396
0.17024	-0.57172
0.17026	-0.56084
0.17028	-0.55948
0.1703	-0.55133
0.17032	-0.54589
0.17034	-0.53093
0.17036	-0.53229
0.17038	-0.5051
0.1704	-0.5187
0.17042	-0.5119
0.17044	-0.50646
0.17046	-0.50102
0.17048	-0.47927
0.1705	-0.48606
0.17052	-0.47927
0.17054	-0.45343
0.17056	-0.46159
0.17058	-0.46023
0.1706	-0.45207
0.17062	-0.45751
0.17064	-0.45887
0.17066	-0.46839
0.17068	-0.46839
0.1707	-0.48335
0.17072	-0.49558
0.17074	-0.5119
0.17076	-0.51733
0.17078	-0.51462
0.1708	-0.52957
0.17082	-0.52413
0.17084	-0.50374
0.17086	-0.52549
0.17088	-0.52005
0.1709	-0.51733
0.17092	-0.51462
0.17094	-0.51462
0.17096	-0.51462
0.17098	-0.50918
0.171	-0.5051
0.17102	-0.51054
0.17104	-0.51054
0.17106	-0.51462
0.17108	-0.51733
0.1711	-0.52277
0.17112	-0.53501
0.17114	-0.53773
0.17116	-0.54045
0.17118	-0.54725
0.1712	-0.54997
0.17122	-0.53909
0.17124	-0.56084
0.17126	-0.56356
0.17128	-0.569
0.1713	-0.55268
0.17132	-0.5622
0.17134	-0.57444
0.17136	-0.57716
0.17138	-0.5554
0.1714	-0.58124
0.17142	-0.58124
0.17144	-0.57716
0.17146	-0.58532
0.17148	-0.58532
0.1715	-0.57308
0.17152	-0.58532
0.17154	-0.57852
0.17156	-0.55812
0.17158	-0.5826
0.1716	-0.58124
0.17162	-0.5826
0.17164	-0.57716
0.17166	-0.5622
0.17168	-0.57852
0.1717	-0.57444
0.17172	-0.55676
0.17174	-0.57172
0.17176	-0.569
0.17178	-0.5622
0.1718	-0.56764
0.17182	-0.56356
0.17184	-0.54589
0.17186	-0.55812
0.17188	-0.55676
0.1719	-0.54997
0.17192	-0.55268
0.17194	-0.54725
0.17196	-0.53637
0.17198	-0.54589
0.172	-0.51598
0.17202	-0.54453
0.17204	-0.54045
0.17206	-0.53637
0.17208	-0.53773
0.1721	-0.52821
0.17212	-0.53229
0.17214	-0.52957
0.17216	-0.52413
0.17218	-0.52549
0.1722	-0.5187
0.17222	-0.50102
0.17224	-0.51733
0.17226	-0.51326
0.17228	-0.50374
0.1723	-0.51054
0.17232	-0.49966
0.17234	-0.50374
0.17236	-0.50238
0.17238	-0.47927
0.1724	-0.49966
0.17242	-0.49694
0.17244	-0.49286
0.17246	-0.49558
0.17248	-0.49422
0.1725	-0.48742
0.17252	-0.4915
0.17254	-0.49286
0.17256	-0.4915
0.17258	-0.47247
0.1726	-0.47247
0.17262	-0.48335
0.17264	-0.48335
0.17266	-0.46703
0.17268	-0.47927
0.1727	-0.47791
0.17272	-0.46567
0.17274	-0.47247
0.17276	-0.46975
0.17278	-0.45071
0.1728	-0.46703
0.17282	-0.46295
0.17284	-0.46023
0.17286	-0.46159
0.17288	-0.45751
0.1729	-0.44799
0.17292	-0.45207
0.17294	-0.44799
0.17296	-0.44664
0.17298	-0.44392
0.173	-0.4276
0.17302	-0.43848
0.17304	-0.43712
0.17306	-0.4344
0.17308	-0.42896
0.1731	-0.4208
0.17312	-0.42488
0.17314	-0.41944
0.17316	-0.41264
0.17318	-0.414
0.1732	-0.40721
0.17322	-0.40449
0.17324	-0.38137
0.17326	-0.39089
0.17328	-0.38817
0.1733	-0.38273
0.17332	-0.3705
0.17334	-0.37457
0.17336	-0.36914
0.17338	-0.3433
0.1734	-0.34874
0.17342	-0.34194
0.17344	-0.32563
0.17346	-0.32155
0.17348	-0.31203
0.1735	-0.28892
0.17352	-0.29844
0.17354	-0.28892
0.17356	-0.27532
0.17358	-0.27124
0.1736	-0.25629
0.17362	-0.25901
0.17364	-0.24813
0.17366	-0.21686
0.17368	-0.23045
0.1737	-0.2223
0.17372	-0.20598
0.17374	-0.20326
0.17376	-0.19375
0.17378	-0.17743
0.1738	-0.17879
0.17382	-0.17063
0.17384	-0.16248
0.17386	-0.14072
0.17388	-0.14072
0.1739	-0.138
0.17392	-0.12984
0.17394	-0.11081
0.17396	-0.11489
0.17398	-0.10537
0.174	-0.08498
0.17402	-0.09177
0.17404	-0.08634
0.17406	-0.07954
0.17408	-0.06866
0.1741	-0.0605
0.17412	-0.05642
0.17414	-0.04827
0.17416	-0.04555
0.17418	-0.03331
0.1742	-0.03059
0.17422	-0.00748
0.17424	-0.017
0.17426	-0.00884
0.17428	0.000679809
0.1743	0.00204
0.17432	0.01428
0.17434	0.017
0.17436	0.02107
0.17438	0.04963
0.1744	0.03195
0.17442	0.03739
0.17444	0.05099
0.17446	0.04963
0.17448	0.05642
0.1745	0.06186
0.17452	0.07274
0.17454	0.0741
0.17456	0.09177
0.17458	0.08226
0.1746	0.09041
0.17462	0.09993
0.17464	0.09585
0.17466	0.10537
0.17468	0.12984
0.1747	0.10945
0.17472	0.12576
0.17474	0.12169
0.17476	0.12305
0.17478	0.12848
0.1748	0.12984
0.17482	0.1312
0.17484	0.13936
0.17486	0.13936
0.17488	0.14616
0.1749	0.16248
0.17492	0.14888
0.17494	0.15704
0.17496	0.1584
0.17498	0.16112
0.175	0.17743
0.17502	0.16927
0.17504	0.17199
0.17506	0.17199
0.17508	0.17743
0.1751	0.18559
0.17512	0.18287
0.17514	0.18831
0.17516	0.19783
0.17518	0.19375
0.1752	0.19783
0.17522	0.22094
0.17524	0.20326
0.17526	0.20734
0.17528	0.21278
0.1753	0.21006
0.17532	0.22638
0.17534	0.2155
0.17536	0.21822
0.17538	0.23725
0.1754	0.2223
0.17542	0.22638
0.17544	0.2291
0.17546	0.23181
0.17548	0.23589
0.1755	0.24813
0.17552	0.23861
0.17554	0.24269
0.17556	0.24405
0.17558	0.24405
0.1756	0.25085
0.17562	0.24813
0.17564	0.24677
0.17566	0.27396
0.17568	0.25221
0.1757	0.25221
0.17572	0.26309
0.17574	0.25765
0.17576	0.25901
0.17578	0.26309
0.1758	0.26853
0.17582	0.26581
0.17584	0.2726
0.17586	0.26581
0.17588	0.27124
0.1759	0.28756
0.17592	0.27124
0.17594	0.27804
0.17596	0.27532
0.17598	0.27804
0.176	0.29028
0.17602	0.2794
0.17604	0.28076
0.17606	0.28076
0.17608	0.28212
0.1761	0.28892
0.17612	0.2862
0.17614	0.28484
0.17616	0.30116
0.17618	0.29164
0.1762	0.29028
0.17622	0.30795
0.17624	0.293
0.17626	0.29572
0.17628	0.30251
0.1763	0.2998
0.17632	0.30388
0.17634	0.31883
0.17636	0.30388
0.17638	0.30659
0.1764	0.31067
0.17642	0.32835
0.17644	0.32155
0.17646	0.31747
0.17648	0.31611
0.1765	0.33923
0.17652	0.32291
0.17654	0.32427
0.17656	0.33243
0.17658	0.32699
0.1766	0.32699
0.17662	0.34466
0.17664	0.33107
0.17666	0.33923
0.17668	0.36098
0.1767	0.33923
0.17672	0.34602
0.17674	0.3433
0.17676	0.35146
0.17678	0.35418
0.1768	0.37594
0.17682	0.3569
0.17684	0.36234
0.17686	0.35962
0.17688	0.36234
0.1769	0.38817
0.17692	0.36914
0.17694	0.36914
0.17696	0.37457
0.17698	0.37457
0.177	0.37594
0.17702	0.37729
0.17704	0.38137
0.17706	0.38273
0.17708	0.38545
0.1771	0.39497
0.17712	0.39497
0.17714	0.39497
0.17716	0.40721
0.17718	0.40177
0.1772	0.40449
0.17722	0.40721
0.17724	0.40721
0.17726	0.40721
0.17728	0.41944
0.1773	0.414
0.17732	0.41944
0.17734	0.42896
0.17736	0.4208
0.17738	0.4276
0.1774	0.45207
0.17742	0.43168
0.17744	0.43848
0.17746	0.43984
0.17748	0.44256
0.1775	0.45479
0.17752	0.44799
0.17754	0.45071
0.17756	0.47111
0.17758	0.45887
0.1776	0.46023
0.17762	0.47519
0.17764	0.46703
0.17766	0.47111
0.17768	0.47383
0.1777	0.48742
0.17772	0.48199
0.17774	0.49286
0.17776	0.48606
0.17778	0.49422
0.1778	0.51462
0.17782	0.49694
0.17784	0.50782
0.17786	0.50238
0.17788	0.50782
0.1779	0.53093
0.17792	0.51326
0.17794	0.51733
0.17796	0.52413
0.17798	0.52277
0.178	0.52821
0.17802	0.53093
0.17804	0.54317
0.17806	0.53909
0.17808	0.53773
0.1781	0.54725
0.17812	0.54589
0.17814	0.5554
0.17816	0.54861
0.17818	0.5554
0.1782	0.57988
0.17822	0.56084
0.17824	0.56492
0.17826	0.57172
0.17828	0.57308
0.1783	0.5758
0.17832	0.57988
0.17834	0.5894
0.17836	0.59076
0.17838	0.61659
0.1784	0.59347
0.17842	0.60163
0.17844	0.60707
0.17846	0.60435
0.17848	0.62338
0.1785	0.61387
0.17852	0.61523
0.17854	0.63834
0.17856	0.62203
0.17858	0.63018
0.1786	0.63834
0.17862	0.63562
0.17864	0.64378
0.17866	0.64378
0.17868	0.65738
0.1787	0.65058
0.17872	0.65874
0.17874	0.65874
0.17876	0.66009
0.17878	0.67233
0.1788	0.66825
0.17882	0.67097
0.17884	0.69681
0.17886	0.67777
0.17888	0.68321
0.1789	0.68729
0.17892	0.68593
0.17894	0.69273
0.17896	0.69137
0.17898	0.69409
0.179	0.70224
0.17902	0.69817
0.17904	0.70224
0.17906	0.70632
0.17908	0.7104
0.1791	0.7172
0.17912	0.71312
0.17914	0.71448
0.17916	0.72536
0.17918	0.71992
0.1792	0.724
0.17922	0.74303
0.17924	0.72944
0.17926	0.73079
0.17928	0.73216
0.1793	0.75527
0.17932	0.74575
0.17934	0.73895
0.17936	0.74167
0.17938	0.76479
0.1794	0.74303
0.17942	0.74711
0.17944	0.75391
0.17946	0.74983
0.17948	0.75391
0.1795	0.76071
0.17952	0.75663
0.17954	0.75527
0.17956	0.78246
0.17958	0.76343
0.1796	0.76207
0.17962	0.76479
0.17964	0.77158
0.17966	0.78382
0.17968	0.7675
0.1797	0.7675
0.17972	0.78654
0.17974	0.77294
0.17976	0.77022
0.17978	0.77702
0.1798	0.77566
0.17982	0.77294
0.17984	0.78926
0.17986	0.77566
0.17988	0.77566
0.1799	0.77702
0.17992	0.7743
0.17994	0.77566
0.17996	0.78246
0.17998	0.77158
0.18	0.79198
0.18002	0.77158
0.18004	0.77022
0.18006	0.7675
0.18008	0.76887
0.1801	0.77294
0.18012	0.76343
0.18014	0.76479
0.18016	0.76887
0.18018	0.76207
0.1802	0.76343
0.18022	0.77838
0.18024	0.76071
0.18026	0.76071
0.18028	0.76343
0.1803	0.75799
0.18032	0.76614
0.18034	0.75799
0.18036	0.75663
0.18038	0.77974
0.1804	0.75527
0.18042	0.75527
0.18044	0.76207
0.18046	0.75255
0.18048	0.75663
0.1805	0.76343
0.18052	0.75527
0.18054	0.75663
0.18056	0.75255
0.18058	0.7675
0.1806	0.7675
0.18062	0.75391
0.18064	0.75391
0.18066	0.77022
0.18068	0.75255
0.1807	0.75255
0.18072	0.75799
0.18074	0.75391
0.18076	0.75391
0.18078	0.7675
0.1808	0.75255
0.18082	0.75255
0.18084	0.75527
0.18086	0.74983
0.18088	0.75119
0.1809	0.75799
0.18092	0.74983
0.18094	0.77158
0.18096	0.75119
0.18098	0.74847
0.181	0.75663
0.18102	0.74983
0.18104	0.74711
0.18106	0.74711
0.18108	0.74847
0.1811	0.75663
0.18112	0.75119
0.18114	0.74983
0.18116	0.75663
0.18118	0.74847
0.1812	0.74983
0.18122	0.74983
0.18124	0.76071
0.18126	0.75119
0.18128	0.75527
0.1813	0.75255
0.18132	0.75255
0.18134	0.75799
0.18136	0.75391
0.18138	0.75255
0.1814	0.77838
0.18142	0.75119
0.18144	0.75391
0.18146	0.75799
0.18148	0.75255
0.1815	0.75527
0.18152	0.75527
0.18154	0.75527
0.18156	0.76343
0.18158	0.75527
0.1816	0.75527
0.18162	0.76479
0.18164	0.75663
0.18166	0.75935
0.18168	0.78246
0.1817	0.75663
0.18172	0.77158
0.18174	0.75799
0.18176	0.76071
0.18178	0.78382
0.1818	0.76343
0.18182	0.7675
0.18184	0.76343
0.18186	0.77294
0.18188	0.77022
0.1819	0.77566
0.18192	0.77022
0.18194	0.77022
0.18196	0.7743
0.18198	0.7743
0.182	0.78518
0.18202	0.77566
0.18204	0.77702
0.18206	0.77702
0.18208	0.7811
0.1821	0.7879
0.18212	0.78654
0.18214	0.78382
0.18216	0.78926
0.18218	0.79198
0.1822	0.79062
0.18222	0.80829
0.18224	0.79198
0.18226	0.80014
0.18228	0.80422
0.1823	0.79742
0.18232	0.80965
0.18234	0.8015
0.18236	0.80557
0.18238	0.82869
0.1824	0.80829
0.18242	0.81237
0.18244	0.81781
0.18246	0.81645
0.18248	0.81917
0.1825	0.81917
0.18252	0.82733
0.18254	0.82733
0.18256	0.84908
0.18258	0.82869
0.1826	0.83141
0.18262	0.83685
0.18264	0.83413
0.18266	0.8518
0.18268	0.84093
0.1827	0.84364
0.18272	0.86404
0.18274	0.84636
0.18276	0.84772
0.18278	0.85996
0.1828	0.85452
0.18282	0.8586
0.18284	0.87899
0.18286	0.85996
0.18288	0.8654
0.1829	0.86948
0.18292	0.87084
0.18294	0.87628
0.18296	0.87355
0.18298	0.87628
0.183	0.90075
0.18302	0.88035
0.18304	0.88307
0.18306	0.88715
0.18308	0.88851
0.1831	0.89395
0.18312	0.89259
0.18314	0.89667
0.18316	0.90211
0.18318	0.89939
0.1832	0.90211
0.18322	0.91978
0.18324	0.90619
0.18326	0.91163
0.18328	0.91842
0.1833	0.91298
0.18332	0.92114
0.18334	0.91706
0.18336	0.92114
0.18338	0.94154
0.1834	0.9225
0.18342	0.92658
0.18344	0.92658
0.18346	0.93338
0.18348	0.93202
0.1835	0.94561
0.18352	0.93338
0.18354	0.93474
0.18356	0.94426
0.18358	0.93746
0.1836	0.94154
0.18362	0.94018
0.18364	0.94154
0.18366	0.96465
0.18368	0.94154
0.1837	0.94426
0.18372	0.95513
0.18374	0.94426
0.18376	0.94969
0.18378	0.95105
0.1838	0.95649
0.18382	0.95241
0.18384	0.95649
0.18386	0.95513
0.18388	0.95649
0.1839	0.96873
0.18392	0.95921
0.18394	0.95921
0.18396	0.96057
0.18398	0.96193
0.184	0.97417
0.18402	0.96329
0.18404	0.96465
0.18406	0.96329
0.18408	0.96737
0.1841	0.97145
0.18412	0.96737
0.18414	0.96873
0.18416	0.9864
0.18418	0.96873
0.1842	0.97145
0.18422	0.99048
0.18424	0.97009
0.18426	0.97417
0.18428	0.97825
0.1843	0.97553
0.18432	0.97689
0.18434	0.98912
0.18436	0.97825
0.18438	0.97689
0.1844	0.97689
0.18442	1
0.18444	0.9864
0.18446	0.97825
0.18448	0.97825
0.1845	1
0.18452	0.97961
0.18454	0.97689
0.18456	0.98504
0.18458	0.97689
0.1846	0.97961
0.18462	0.98233
0.18464	0.97417
0.18466	0.97961
0.18468	1
0.1847	0.97553
0.18472	0.97825
0.18474	0.97689
0.18476	0.97417
0.18478	0.97417
0.1848	0.99592
0.18482	0.97417
0.18484	0.97689
0.18486	0.97145
0.18488	0.97145
0.1849	0.98912
0.18492	0.96873
0.18494	0.96601
0.18496	0.97281
0.18498	0.96465
0.185	0.96465
0.18502	0.96601
0.18504	0.96193
0.18506	0.96193
0.18508	0.96329
0.1851	0.96465
0.18512	0.95921
0.18514	0.95785
0.18516	0.96601
0.18518	0.95649
0.1852	0.95377
0.18522	0.97553
0.18524	0.95105
0.18526	0.94969
0.18528	0.95785
0.1853	0.95105
0.18532	0.94969
0.18534	0.95649
0.18536	0.94561
0.18538	0.94426
0.1854	0.96329
0.18542	0.94154
0.18544	0.94018
0.18546	0.94698
0.18548	0.9361
0.1855	0.93746
0.18552	0.95241
0.18554	0.93338
0.18556	0.93474
0.18558	0.93746
0.1856	0.93066
0.18562	0.94154
0.18564	0.92794
0.18566	0.92658
0.18568	0.92522
0.1857	0.92114
0.18572	0.92114
0.18574	0.93066
0.18576	0.91706
0.18578	0.91434
0.1858	0.9361
0.18582	0.91163
0.18584	0.9157
0.18586	0.90755
0.18588	0.90755
0.1859	0.92658
0.18592	0.90211
0.18594	0.90075
0.18596	0.90483
0.18598	0.89803
0.186	0.89259
0.18602	0.89395
0.18604	0.90483
0.18606	0.88851
0.18608	0.88987
0.1861	0.89259
0.18612	0.88715
0.18614	0.88307
0.18616	0.88987
0.18618	0.88307
0.1862	0.87899
0.18622	0.89803
0.18624	0.87628
0.18626	0.87899
0.18628	0.88035
0.1863	0.87355
0.18632	0.8722
0.18634	0.88035
0.18636	0.87084
0.18638	0.88851
0.1864	0.8654
0.18642	0.86404
0.18644	0.86812
0.18646	0.86132
0.18648	0.8654
0.1865	0.86948
0.18652	0.8586
0.18654	0.85996
0.18656	0.88307
0.18658	0.85588
0.1866	0.8586
0.18662	0.86132
0.18664	0.85316
0.18666	0.8518
0.18668	0.86812
0.1867	0.8518
0.18672	0.8722
0.18674	0.84908
0.18676	0.84772
0.18678	0.85452
0.1868	0.845
0.18682	0.845
0.18684	0.86132
0.18686	0.84364
0.18688	0.845
0.1869	0.84908
0.18692	0.84093
0.18694	0.84093
0.18696	0.8382
0.18698	0.83957
0.187	0.86404
0.18702	0.83685
0.18704	0.83685
0.18706	0.8382
0.18708	0.83549
0.1871	0.845
0.18712	0.83549
0.18714	0.83549
0.18716	0.84093
0.18718	0.83549
0.1872	0.8382
0.18722	0.84772
0.18724	0.83413
0.18726	0.83549
0.18728	0.83413
0.1873	0.85452
0.18732	0.84364
0.18734	0.83413
0.18736	0.83549
0.18738	0.85452
0.1874	0.83413
0.18742	0.83413
0.18744	0.8382
0.18746	0.83277
0.18748	0.83685
0.1875	0.84093
0.18752	0.83549
0.18754	0.83549
0.18756	0.8586
0.18758	0.83549
0.1876	0.83549
0.18762	0.83685
0.18764	0.85316
0.18766	0.83549
0.18768	0.84636
0.1877	0.83685
0.18772	0.84636
0.18774	0.83957
0.18776	0.8382
0.18778	0.86404
0.1878	0.8382
0.18782	0.8382
0.18784	0.84772
0.18786	0.83957
0.18788	0.84093
0.1879	0.8586
0.18792	0.84093
0.18794	0.84364
0.18796	0.84636
0.18798	0.84228
0.188	0.845
0.18802	0.84093
0.18804	0.84364
0.18806	0.84772
0.18808	0.84228
0.1881	0.85452
0.18812	0.84636
0.18814	0.84772
0.18816	0.85452
0.18818	0.845
0.1882	0.84772
0.18822	0.86404
0.18824	0.84636
0.18826	0.84908
0.18828	0.85588
0.1883	0.84772
0.18832	0.85724
0.18834	0.84772
0.18836	0.84908
0.18838	0.8722
0.1884	0.84908
0.18842	0.8518
0.18844	0.85316
0.18846	0.84636
0.18848	0.84908
0.1885	0.85588
0.18852	0.84908
0.18854	0.84772
0.18856	0.84908
0.18858	0.86268
0.1886	0.86268
0.18862	0.84908
0.18864	0.84908
0.18866	0.86948
0.18868	0.84636
0.1887	0.84772
0.18872	0.85452
0.18874	0.84636
0.18876	0.84636
0.18878	0.86132
0.1888	0.84636
0.18882	0.84772
0.18884	0.8518
0.18886	0.84364
0.18888	0.84364
0.1889	0.85044
0.18892	0.845
0.18894	0.86404
0.18896	0.83957
0.18898	0.84093
0.189	0.84772
0.18902	0.83957
0.18904	0.83685
0.18906	0.83685
0.18908	0.8382
0.1891	0.84364
0.18912	0.83549
0.18914	0.83277
0.18916	0.83549
0.18918	0.83277
0.1892	0.83005
0.18922	0.83005
0.18924	0.83957
0.18926	0.82869
0.18928	0.83413
0.1893	0.82597
0.18932	0.83141
0.18934	0.82461
0.18936	0.82325
0.18938	0.84364
0.1894	0.82189
0.18942	0.82053
0.18944	0.82461
0.18946	0.81645
0.18948	0.81781
0.1895	0.82461
0.18952	0.81509
0.18954	0.81237
0.18956	0.83549
0.18958	0.81101
0.1896	0.81509
0.18962	0.80829
0.18964	0.80829
0.18966	0.83005
0.18968	0.80422
0.1897	0.80422
0.18972	0.80965
0.18974	0.8015
0.18976	0.8015
0.18978	0.80829
0.1898	0.8015
0.18982	0.79742
0.18984	0.79878
0.18986	0.80965
0.18988	0.81917
0.1899	0.7947
0.18992	0.79334
0.18994	0.79878
0.18996	0.78926
0.18998	0.79198
0.19	0.78654
0.19002	0.78518
0.19004	0.78382
0.19006	0.7811
0.19008	0.7811
0.1901	0.79198
0.19012	0.77566
0.19014	0.78246
0.19016	0.77974
0.19018	0.7743
0.1902	0.79878
0.19022	0.77294
0.19024	0.7743
0.19026	0.77294
0.19028	0.7675
0.1903	0.77974
0.19032	0.76614
0.19034	0.76343
0.19036	0.78518
0.19038	0.76207
0.1904	0.75935
0.19042	0.76614
0.19044	0.75527
0.19046	0.75663
0.19048	0.75527
0.1905	0.76207
0.19052	0.75391
0.19054	0.75527
0.19056	0.74983
0.19058	0.75119
0.1906	0.75799
0.19062	0.74439
0.19064	0.74575
0.19066	0.76614
0.19068	0.74303
0.1907	0.74167
0.19072	0.71992
0.19074	0.61795
0.19076	0.50918
0.19078	0.38137
0.1908	0.2862
0.19082	0.20598
0.19084	0.15024
0.19086	0.07682
0.19088	0.04011
0.1909	-0.00204
0.19092	-0.02651
0.19094	-0.03331
0.19096	-0.09313
0.19098	-0.12712
0.191	-0.1516
0.19102	-0.17607
0.19104	-0.18831
0.19106	-0.20326
0.19108	-0.21822
0.1911	-0.2291
0.19112	-0.25493
0.19114	-0.27396
0.19116	-0.28484
0.19118	-0.30795
0.1912	-0.32019
0.19122	-0.30523
0.19124	-0.33515
0.19126	-0.33787
0.19128	-0.34194
0.1913	-0.35282
0.19132	-0.34059
0.19134	-0.36778
0.19136	-0.38001
0.19138	-0.3705
0.1914	-0.39905
0.19142	-0.40857
0.19144	-0.41672
0.19146	-0.41944
0.19148	-0.43168
0.1915	-0.42216
0.19152	-0.4412
0.19154	-0.43032
0.19156	-0.41944
0.19158	-0.41944
0.1916	-0.40585
0.19162	-0.40313
0.19164	-0.39497
0.19166	-0.36234
0.19168	-0.37186
0.1917	-0.3637
0.19172	-0.3501
0.19174	-0.34194
0.19176	-0.33651
0.19178	-0.32427
0.1918	-0.30931
0.19182	-0.30388
0.19184	-0.2726
0.19186	-0.28892
0.19188	-0.27532
0.1919	-0.26581
0.19192	-0.26173
0.19194	-0.23861
0.19196	-0.24269
0.19198	-0.23589
0.192	-0.20326
0.19202	-0.21822
0.19204	-0.21142
0.19206	-0.20054
0.19208	-0.19647
0.1921	-0.18015
0.19212	-0.17607
0.19214	-0.17063
0.19216	-0.15432
0.19218	-0.15296
0.1922	-0.14616
0.19222	-0.11761
0.19224	-0.13392
0.19226	-0.12305
0.19228	-0.11217
0.1923	-0.10945
0.19232	-0.10265
0.19234	-0.0877
0.19236	-0.08906
0.19238	-0.08362
0.1924	-0.0741
0.19242	-0.05371
0.19244	-0.05642
0.19246	-0.04963
0.19248	-0.04691
0.1925	-0.02651
0.19252	-0.03331
0.19254	-0.02651
0.19256	0.00476
0.19258	-0.01428
0.1926	-0.00612
0.19262	0.00884
0.19264	0.00476
0.19266	0.01292
0.19268	0.04283
0.1927	0.02515
0.19272	0.03195
0.19274	0.03331
0.19276	0.04283
0.19278	0.06594
0.1928	0.05099
0.19282	0.0605
0.19284	0.06594
0.19286	0.07138
0.19288	0.0741
0.1929	0.09313
0.19292	0.0877
0.19294	0.09041
0.19296	0.09993
0.19298	0.10129
0.193	0.11761
0.19302	0.11081
0.19304	0.11353
0.19306	0.12305
0.19308	0.12305
0.1931	0.13664
0.19312	0.13528
0.19314	0.13936
0.19316	0.1516
0.19318	0.14888
0.1932	0.15432
0.19322	0.17879
0.19324	0.15976
0.19326	0.16248
0.19328	0.17335
0.1933	0.17335
0.19332	0.17335
0.19334	0.18559
0.19336	0.18151
0.19338	0.18151
0.1934	0.2087
0.19342	0.18831
0.19344	0.19511
0.19346	0.19783
0.19348	0.19375
0.1935	0.21142
0.19352	0.19647
0.19354	0.19103
0.19356	0.20054
0.19358	0.14752
0.1936	0.11353
0.19362	0.10129
0.19364	0.0809
0.19366	0.07002
0.19368	0.05914
0.1937	0.0741
0.19372	0.05099
0.19374	0.03739
0.19376	0.01428
0.19378	-0.00476
0.1938	0.00204
0.19382	-0.03467
0.19384	-0.03875
0.19386	-0.04555
0.19388	-0.04555
0.1939	-0.02243
0.19392	-0.04011
0.19394	-0.03875
0.19396	-0.02923
0.19398	-0.03331
0.194	-0.02787
0.19402	-0.02515
0.19404	-0.01428
0.19406	-0.01835
0.19408	-0.01564
0.1941	-0.0034
0.19412	-0.00884
0.19414	-0.000679809
0.19416	-0.000679809
0.19418	0.000679809
0.1942	0.02651
0.19422	0.01156
0.19424	0.01428
0.19426	0.02515
0.19428	0.02243
0.1943	0.02651
0.19432	0.03059
0.19434	0.03739
0.19436	0.03875
0.19438	0.06322
0.1944	0.03875
0.19442	0.04419
0.19444	0.04555
0.19446	0.04419
0.19448	0.05506
0.1945	0.04283
0.19452	0.04419
0.19454	0.06186
0.19456	0.03603
0.19458	0.02923
0.1946	0.02515
0.19462	-0.0034
0.19464	-0.03195
0.19466	-0.05371
0.19468	-0.07138
0.1947	-0.09449
0.19472	-0.08362
0.19474	-0.12441
0.19476	-0.13664
0.19478	-0.14752
0.1948	-0.16791
0.19482	-0.18015
0.19484	-0.18287
0.19486	-0.21142
0.19488	-0.22502
0.1949	-0.23453
0.19492	-0.25493
0.19494	-0.26853
0.19496	-0.27668
0.19498	-0.28892
0.195	-0.2726
0.19502	-0.30523
0.19504	-0.31747
0.19506	-0.32427
0.19508	-0.33379
0.1951	-0.33107
0.19512	-0.34602
0.19514	-0.35146
0.19516	-0.3501
0.19518	-0.36642
0.1952	-0.37457
0.19522	-0.36642
0.19524	-0.38681
0.19526	-0.39497
0.19528	-0.40449
0.1953	-0.38681
0.19532	-0.40721
0.19534	-0.42896
0.19536	-0.43848
0.19538	-0.4276
0.1954	-0.46159
0.19542	-0.47519
0.19544	-0.47927
0.19546	-0.49286
0.19548	-0.49694
0.1955	-0.48742
0.19552	-0.49558
0.19554	-0.48878
0.19556	-0.46295
0.19558	-0.48742
0.1956	-0.4847
0.19562	-0.49286
0.19564	-0.47791
0.19566	-0.4915
0.19568	-0.47927
0.1957	-0.49558
0.19572	-0.48742
0.19574	-0.50102
0.19576	-0.50782
0.19578	-0.4915
0.1958	-0.52005
0.19582	-0.52413
0.19584	-0.52277
0.19586	-0.52957
0.19588	-0.53365
0.1959	-0.52005
0.19592	-0.54317
0.19594	-0.54453
0.19596	-0.54181
0.19598	-0.55405
0.196	-0.55405
0.19602	-0.5622
0.19604	-0.56628
0.19606	-0.569
0.19608	-0.57444
0.1961	-0.56356
0.19612	-0.57988
0.19614	-0.5826
0.19616	-0.57716
0.19618	-0.58668
0.1962	-0.58803
0.19622	-0.57716
0.19624	-0.59619
0.19626	-0.59891
0.19628	-0.59619
0.1963	-0.60843
0.19632	-0.59755
0.19634	-0.61387
0.19636	-0.61523
0.19638	-0.59347
0.1964	-0.62067
0.19642	-0.62611
0.19644	-0.62067
0.19646	-0.62882
0.19648	-0.63154
0.1965	-0.62882
0.19652	-0.6397
0.19654	-0.6397
0.19656	-0.6465
0.19658	-0.63018
0.1966	-0.63018
0.19662	-0.65194
0.19664	-0.64786
0.19666	-0.62746
0.19668	-0.64922
0.1967	-0.65058
0.19672	-0.64378
0.19674	-0.65058
0.19676	-0.64922
0.19678	-0.6397
0.1968	-0.65466
0.19682	-0.65466
0.19684	-0.64786
0.19686	-0.65874
0.19688	-0.66009
0.1969	-0.65738
0.19692	-0.66009
0.19694	-0.65874
0.19696	-0.65738
0.19698	-0.65874
0.197	-0.64378
0.19702	-0.65466
0.19704	-0.6533
0.19706	-0.65058
0.19708	-0.65194
0.1971	-0.6397
0.19712	-0.65194
0.19714	-0.65058
0.19716	-0.64378
0.19718	-0.64922
0.1972	-0.64922
0.19722	-0.65058
0.19724	-0.64106
0.19726	-0.6465
0.19728	-0.6397
0.1973	-0.64786
0.19732	-0.6397
0.19734	-0.64786
0.19736	-0.64786
0.19738	-0.63018
0.1974	-0.64786
0.19742	-0.64922
0.19744	-0.64514
0.19746	-0.65194
0.19748	-0.65466
0.1975	-0.64922
0.19752	-0.66553
0.19754	-0.66825
0.19756	-0.64786
0.19758	-0.67369
0.1976	-0.67233
0.19762	-0.67097
0.19764	-0.67913
0.19766	-0.66961
0.19768	-0.68185
0.1977	-0.68321
0.19772	-0.66146
0.19774	-0.68457
0.19776	-0.68457
0.19778	-0.68049
0.1978	-0.68865
0.19782	-0.69001
0.19784	-0.69273
0.19786	-0.68729
0.19788	-0.69681
0.1979	-0.69001
0.19792	-0.7036
0.19794	-0.70088
0.19796	-0.70904
0.19798	-0.7104
0.198	-0.69001
0.19802	-0.71584
0.19804	-0.71448
0.19806	-0.7172
0.19808	-0.71856
0.1981	-0.70632
0.19812	-0.71584
0.19814	-0.7104
0.19816	-0.70224
0.19818	-0.69409
0.1982	-0.68593
0.19822	-0.66825
0.19824	-0.68185
0.19826	-0.67233
0.19828	-0.66417
0.1983	-0.66961
0.19832	-0.66146
0.19834	-0.66417
0.19836	-0.65602
0.19838	-0.63018
0.1984	-0.64922
0.19842	-0.64378
0.19844	-0.63698
0.19846	-0.6465
0.19848	-0.64378
0.1985	-0.64786
0.19852	-0.64514
0.19854	-0.65058
0.19856	-0.62474
0.19858	-0.64378
0.1986	-0.64106
0.19862	-0.63698
0.19864	-0.64106
0.19866	-0.63834
0.19868	-0.61931
0.1987	-0.63562
0.19872	-0.62474
0.19874	-0.63154
0.19876	-0.62474
0.19878	-0.61795
0.1988	-0.61523
0.19882	-0.61387
0.19884	-0.60299
0.19886	-0.60843
0.19888	-0.60707
0.1989	-0.59076
0.19892	-0.60435
0.19894	-0.59891
0.19896	-0.60027
0.19898	-0.60299
0.199	-0.5894
0.19902	-0.60299
0.19904	-0.60027
0.19906	-0.59619
0.19908	-0.59211
0.1991	-0.58124
0.19912	-0.58532
0.19914	-0.58124
0.19916	-0.569
0.19918	-0.57172
0.1992	-0.55812
0.19922	-0.53093
0.19924	-0.54589
0.19926	-0.53365
0.19928	-0.52685
0.1993	-0.52549
0.19932	-0.51598
0.19934	-0.52005
0.19936	-0.51462
0.19938	-0.48878
0.1994	-0.5051
0.19942	-0.50782
0.19944	-0.50238
0.19946	-0.49966
0.19948	-0.5051
0.1995	-0.49014
0.19952	-0.50646
0.19954	-0.50782
0.19956	-0.49694
0.19958	-0.50782
0.1996	-0.49966
0.19962	-0.5051
0.19964	-0.50238
0.19966	-0.47655
0.19968	-0.49558
0.1997	-0.4915
0.19972	-0.48606
0.19974	-0.48878
0.19976	-0.48335
0.19978	-0.47791
0.1998	-0.46703
0.19982	-0.46295
0.19984	-0.43576
0.19986	-0.44799
0.19988	-0.44527
0.1999	-0.44392
0.19992	-0.44392
0.19994	-0.43304
0.19996	-0.43984
[truncated: 2,996 more rows]

## Sheet: fig5_1
Time	Strain	Time	Voltage				Frequency	Voltage	Frequency	Strain
0.0002	0.61156	0.00012	-0.4629				0	-23.3064	0	-17.9368
0.0006	0.60397	0.00014	-0.4558				166.667	-5.11307	166.667	-7.08433
0.001	0.63985	0.00016	-0.45229				333.333	-5.36486	333.333	-3.75789
0.0014	0.64384	0.00018	-0.4487				500	-11.1076	500	-9.03422
0.0018	0.16943	0.0002	-0.44519				666.667	-17.1119	666.667	-20.9647
0.0022	-0.50028	0.00022	-0.44167				833.333	-35.7393	833.333	-27.5122
0.0026	-1	0.00024	-0.43803				1000	-22.7822	1000	-32.8167
0.003	-0.62447	0.00026	-0.43455				1166.67	-26.9517	1166.67	-45.0735
0.0034	0.29746	0.00028	-0.43105
0.0038	0.87364	0.0003	-0.42755
0.0042	1	0.00032	-0.42404
0.0046	0.77594	0.00034	-0.42043
0.005	0.31174	0.00036	-0.41693
0.0054	0.12693	0.00038	-0.41341
0.0058	0.20422	0.0004	-0.40964
		0.0006	-0.40614
		0.00062	-0.40257
		0.00064	-0.39906
		0.00066	-0.39555
		0.00068	-0.39187
		0.0007	-0.38839
		0.00072	-0.38491
		0.00074	-0.38132
		0.00076	-0.37783
		0.00078	-0.37434
		0.0008	-0.37077
		0.00082	-0.36726
		0.00084	-0.36374
		0.00086	-0.35999
		0.00088	-0.3565
		0.0009	-0.35296
		0.00092	-0.34942
		0.00094	-0.34595
		0.00096	-0.34232
		0.00098	-0.33881
		0.001	-0.33532
		0.00102	-0.33154
		0.00104	-0.32807
		0.00106	-0.32457
		0.00108	-0.32101
		0.0011	-0.31756
		0.00112	-0.31405
		0.00114	-0.31055
		0.00116	-0.30701
		0.00118	-0.30352
		0.0012	-0.29991
		0.00122	-0.29645
		0.00124	-0.29299
		0.00126	-0.28927
		0.00128	-0.28579
		0.0013	-0.2823
		0.00132	-0.27878
		0.00134	-0.27531
		0.00136	-0.27175
		0.00138	-0.26832
		0.0014	-0.26486
		0.00142	-0.26124
		0.00144	-0.2578
		0.00146	-0.25436
		0.00148	-0.25093
		0.0015	-0.24749
		0.00152	-0.24397
		0.00154	-0.24054
		0.00156	-0.23712
		0.00158	-0.23342
		0.0016	-0.23002
		0.00162	-0.22661
		0.00164	-0.22314
		0.00166	-0.21973
		0.00168	-0.21634
		0.0017	-0.21286
		0.00172	-0.20952
		0.00174	-0.2057
		0.00176	-0.19365
		0.00178	-0.17938
		0.0018	-0.16594
		0.00182	-0.15926
		0.00184	-0.15778
		0.00186	-0.15346
		0.00188	-0.15126
		0.0019	-0.15363
		0.00192	-0.15903
		0.00194	-0.17317
		0.00196	-0.19117
		0.00198	-0.21305
		0.002	-0.23261
		0.00202	-0.25466
		0.00204	-0.28198
		0.00206	-0.31546
		0.00208	-0.35306
		0.0021	-0.38791
		0.00212	-0.42473
		0.00214	-0.46566
		0.00216	-0.5137
		0.00218	-0.5588
		0.0022	-0.60006
		0.00222	-0.63984
		0.00224	-0.67702
		0.00226	-0.71595
		0.00228	-0.75248
		0.0023	-0.78507
		0.00232	-0.81344
		0.00234	-0.83893
		0.00236	-0.87116
		0.00238	-0.9004
		0.0024	-0.92438
		0.00242	-0.94533
		0.00244	-0.95868
		0.00246	-0.97136
		0.00248	-0.98838
		0.0025	-0.99904
		0.00252	-0.99985
		0.00254	-1
		0.00256	-0.99095
		0.00258	-0.99037
		0.0026	-0.98519
		0.00262	-0.97015
		0.00264	-0.95066
		0.00266	-0.93429
		0.00268	-0.9155
		0.0027	-0.90078
		0.00272	-0.87774
		0.00274	-0.85337
		0.00276	-0.82471
		0.00278	-0.796
		0.0028	-0.763
		0.00282	-0.73505
		0.00284	-0.70335
		0.00286	-0.66678
		0.00288	-0.63033
		0.0029	-0.6027
		0.00292	-0.574
		0.00294	-0.54267
		0.00296	-0.51681
		0.00298	-0.48698
		0.003	-0.46549
		0.00302	-0.43764
		0.00304	-0.4058
		0.00306	-0.3826
		0.00308	-0.34955
		0.0031	-0.31954
		0.00312	-0.28961
		0.00314	-0.25666
		0.00316	-0.22551
		0.00318	-0.19178
		0.0032	-0.15325
		0.00322	-0.12033
		0.00324	-0.08854
		0.00326	-0.05302
		0.00328	-0.01674
		0.0033	0.02089
		0.00332	0.06308
		0.00334	0.10713
		0.00336	0.14616
		0.00338	0.1919
		0.0034	0.23964
		0.00342	0.28704
		0.00344	0.33217
		0.00346	0.37702
		0.00348	0.41817
		0.0035	0.46621
		0.00352	0.51291
		0.00354	0.55199
		0.00356	0.58967
		0.00358	0.62039
		0.0036	0.66627
		0.00362	0.704
		0.00364	0.74274
		0.00366	0.78421
		0.00368	0.8139
		0.0037	0.83656
		0.00372	0.86401
		0.00374	0.89304
		0.00376	0.90707
		0.00378	0.92294
		0.0038	0.93652
		0.00382	0.94962
		0.00384	0.95838
		0.00386	0.97743
		0.00388	0.98316
		0.0039	0.9854
		0.00392	0.99569
		0.00394	0.99535
		0.00396	0.99949
		0.00398	1
		0.004	0.9936
		0.00402	0.98714
		0.00404	0.98187
		0.00406	0.97041
		0.00408	0.958
		0.0041	0.94054
		0.00412	0.92912
		0.00414	0.9099
		0.00416	0.88728
		0.00418	0.86546
		0.0042	0.85032
		0.00422	0.82306
		0.00424	0.79971
		0.00426	0.77912
		0.00428	0.7673
		0.0043	0.74565
		0.00432	0.72742
		0.00434	0.71558
		0.00436	0.69796
		0.00438	0.69291
		0.0044	0.68495
		0.00442	0.67447
		0.00444	0.67124
		0.00446	0.6689
		0.00448	0.66152
		0.0045	0.66913
		0.00452	0.66819
		0.00454	0.67162
		0.00456	0.67473
		0.00458	0.68344
		0.0046	0.69724
		0.00462	0.70256
		0.00464	0.71636
		0.00466	0.73
		0.00468	0.74521
		0.0047	0.7628
		0.00472	0.77691
		0.00474	0.79175
		0.00476	0.80037
		0.00478	0.80835
		0.0048	0.80909
		0.00482	0.8001
		0.00484	0.79036
		0.00486	0.775
		0.00488	0.75059
		0.0049	0.73301
		0.00492	0.70901
		0.00494	0.68059
		0.00496	0.65564
		0.00498	0.6278
		0.005	0.59823
		0.00502	0.56862
		0.00504	0.53838
		0.00506	0.50533
		0.00508	0.47331
		0.0051	0.4442
		0.00512	0.41195
		0.00514	0.3797
		0.00516	0.34912
		0.00518	0.31695
		0.0052	0.28739
		0.00522	0.25753
		0.00524	0.22498
		0.00526	0.19822
		0.00528	0.16598
		0.0053	0.13725
		0.00532	0.10996
		0.00534	0.08
		0.00536	0.05144
		0.00538	0.02363
		0.0054	-0.00456
		0.00542	-0.02927
		0.00544	-0.05578
		0.00546	-0.07899
		0.00548	-0.10239
		0.0055	-0.12169
		0.00552	-0.13728
		0.00554	-0.15592
		0.00556	-0.16837
		0.00558	-0.18052
		0.0056	-0.1904
		0.00562	-0.19584
		0.00564	-0.19964
		0.00566	-0.20286
		0.00568	-0.20531
		0.0057	-0.20494
		0.00572	-0.20421
		0.00574	-0.20353
		0.00576	-0.20079
		0.00578	-0.19571
		0.0058	-0.1903
		0.00582	-0.18328
		0.00584	-0.17589
		0.00586	-0.16877
		0.00588	-0.16078
		0.0059	-0.1538
		0.00592	-0.14658
		0.00594	-0.13952
		0.00596	-0.13281
		0.00598	-0.12893
		0.006	-0.1291
		--	-0.12832
		--	-0.12656
		--	-0.12947
		--	-0.12945
		--	-0.13228
		--	-0.13702
		--	-0.13975
		--	-0.14115
		--	-0.1454
		--	-0.1455
		--	-0.14981
		--	-0.154
		--	-0.15449
		--	-0.15357
		--	--
		--	--
		--	--
		--	--
		--	--
		--	--
		--	--
		--	--
		--	--
		--	--
		--	--
		--	--
		--	--
		--	--
		--	--
		--	--
		--	--
		--	--
		--	--
		--	--
		--	--
		--	--
		--	--
		--	--
		--	--
		--	--
		--	--
		--	--
		--	--
		--	--
		--	--
		--	--
		--	--
		--	--
		--	--
		--	--
		--	--
		--	--
		--	--
		--	--
		--	--
		--	--
		--	--
		--	--
		--	--
		--	--
		--	--
		--	--
		--	--
		--	--
		--	--
		--	--
		--	--
		--	--
		--	--
		--	--
		--	--
		--	--
		--	--
		--	--
		--	--
		--	--
		--	--
		--	--
		--	--
		--	--
		--	--
		--	--
		--	--
		--	--
		--	--
		--	--
		--	--
		--	--
		--	--
		--	--
		--	--
		--	--
		--	--
		--	--
		--	--
		--	--
		--	--
		--	--
		--	--

## Sheet: fig4
Time(s)	V-velocity(mm/)	U-Velocity(mm/s)
0	0.41739	-0.008
0.0004	0.39723	-0.00188
0.0008	0.46815	-0.05853
0.0012	0.44353	-0.04255
0.0016	0.51228	-0.02421
0.002	0.47262	-0.07135
0.0024	0.51765	-0.05916
0.0028	0.46752	8.22497e-06
0.0032	0.50117	-0.04995
0.0036	0.49339	-0.03458
0.004	3.32592	-1.27744
0.0044	19.2232	-0.21478
0.0048	38.8863	-0.60244
0.0052	55.2647	-0.44657
0.0056	53.316	0.25874
0.006	49.9792	-6.00127
0.0064	44.365	-11.8396
0.0068	40.0893	-16.5407
0.0072	33.2177	-15.9428
0.0076	31.3029	-14.5742
0.008	37.8362	-12.6741
0.0084	47.7388	-15.5303
0.0088	55.0062	-17.0845
0.0092	62.8898	-15.4885
0.0096	66.24	-16.1465
0.01	66.9655	-15.9305
0.0104	66.1339	-14.6792
0.0108	66.3731	-14.7685
0.0112	66.3701	-18.3539
0.0116	66.1096	-17.376
0.012	67.6944	-17.4374
0.0124	68.8175	-16.6999
0.0128	70.2911	-17.725
0.0132	70.5102	-18.821
0.0136	73.4214	-20.6643
0.014	78.3821	-22.0687
0.0144	80.4799	-23.2623
0.0148	78.98	-25.6468
0.0152	78.8931	-26.9242
0.0156	81.1034	-28.933
0.016	82.0442	-30.8791
0.0164	82.0732	-32.7199
0.0168	82.5944	-34.2355
0.0172	84.1362	-35.8805
0.0176	85.9963	-37.8522
0.018	85.5059	-39.9017
0.0184	84.5843	-42.0276
0.0188	83.994	-43.0868
0.0192	84.2156	-44.3329
0.0196	83.6459	-45.3736
0.02	82.3739	-46.2875
0.0204	80.1188	-47.1284
0.0208	77.7661	-48.4767
0.0212	76.6174	-48.9592
0.0216	75.8624	-48.9562
0.022	74.3693	-48.9808
0.0224	71.7086	-48.9961
0.0228	69.8205	-49.3009
0.0232	68.9563	-49.6986
0.0236	67.9668	-50.1238
0.024	65.9175	-51.2409
0.0244	63.4241	-52.2844
0.0248	61.4549	-52.9932
0.0252	59.7541	-54.3015
0.0256	57.5363	-55.5485
0.026	55.698	-56.3927
0.0264	53.8753	-57.2357
0.0268	52.2214	-58.4551
0.0272	50.9492	-59.3522
0.0276	50.0834	-60.0189
0.028	49.3074	-61.1244
0.0284	48.6037	-62.0591
0.0288	48.0694	-62.9349
0.0292	47.7681	-63.8538
0.0296	47.0468	-64.7182
0.03	46.3145	-65.6007
0.0304	45.9594	-66.6202
0.0308	45.9915	-67.6056
0.0312	45.8792	-68.8687
0.0316	45.2194	-70.0756
0.032	44.6713	-71.0446
0.0324	44.0661	-71.7822
0.0328	43.5032	-72.6178
0.0332	43.1305	-72.932
0.0336	42.5832	-73.2271
0.034	41.807	-73.1801
0.0344	41.5259	-72.751
0.0348	41.8412	-71.6665
0.0352	43.0301	-70.8474
0.0356	43.1104	-69.6817
0.036	42.3969	-68.3117
0.0364	41.3278	-66.5383
0.0368	41.2862	-64.3578
0.0372	41.779	-61.688
0.0376	41.7284	-58.6265
0.038	40.7655	-55.3445
0.0384	39.8726	-52.7953
0.0388	39.4731	-50.4833
0.0392	40.0525	-47.8368
0.0396	40.8584	-45.6975
0.04	40.6643	-43.8717
0.0404	39.5727	-41.4561
0.0408	39.397	-38.6582
0.0412	39.7885	-36.5034
0.0416	40.1937	-34.4124
0.042	40.1051	-32.4781
0.0424	40.1279	-30.5999
0.0428	40.761	-28.4079
0.0432	42.018	-26.0868
0.0436	42.6708	-23.9715
0.044	42.2544	-21.3246
0.0444	41.4357	-18.2269
0.0448	40.8742	-15.629
0.0452	40.7088	-13.2854
0.0456	40.7422	-10.81
0.046	40.559	-8.2494
0.0464	40.0506	-5.99463
0.0468	39.7441	-3.66392
0.0472	39.845	-1.04706
0.0476	39.9566	1.51076
0.048	39.6373	3.86625
0.0484	39.4971	6.02094
0.0488	40.1254	8.01312
0.0492	41.3337	9.51175
0.0496	41.8954	10.5423
0.05	41.5704	11.525
0.0504	41.2992	12.3667
0.0508	41.4846	12.7909
0.0512	41.5542	13.0656
0.0516	41.1248	13.2242
0.052	40.2243	13.0434
0.0524	39.4838	12.7165
0.0528	38.9806	12.3951
0.0532	38.4675	11.8034
0.0536	37.6897	11.0947
0.054	36.6377	10.2843
0.0544	35.2276	9.40671
0.0548	33.9028	8.32427
0.0552	32.7408	7.29318
0.0556	31.5109	6.29958
0.056	30.2214	5.17084
0.0564	28.9229	4.06648
0.0568	27.7918	2.88803
0.0572	26.731	1.69561
0.0576	25.6432	0.32803
0.058	24.13	-1.07363
0.0584	22.1275	-2.48995
0.0588	20.2412	-3.71885
0.0592	18.7701	-5.00605
0.0596	17.2004	-6.05338
0.06	15.4289	-6.87331
0.0604	13.7769	-7.54501
0.0608	12.3352	-8.25012
0.0612	11.1426	-8.84364
0.0616	9.22877	-9.37589
0.062	6.99798	-9.73661
0.0624	4.83174	-10.011
0.0628	3.28645	-10.2596
0.0632	1.9323	-10.6735
0.0636	0.0897	-10.8726
0.064	-2.15321	-10.7309
0.0644	-4.02369	-10.4235
0.0648	-5.29378	-10.0596
0.0652	-6.38799	-9.45181
0.0656	-7.51184	-8.63949
0.066	-8.94285	-7.74172
0.0664	-10.2652	-6.82123
0.0668	-11.2459	-5.62697
0.0672	-11.9437	-4.21151
0.0676	-12.871	-2.81962
0.068	-13.9672	-1.39558
0.0684	-14.7477	0.21446
0.0688	-15.0894	1.87261
0.0692	-15.3506	3.28063
0.0696	-15.7807	4.46165
0.07	-16.1744	5.53044
0.0704	-16.5728	6.41172
0.0708	-16.942	7.14781
0.0712	-17.291	7.8174
0.0716	-17.654	8.50896
0.072	-17.9403	9.1222
0.0724	-18.1739	9.69467
0.0728	-18.3514	10.2107
0.0732	-18.4768	10.6568
0.0736	-18.6016	11.0619
0.074	-18.358	11.5455
0.0744	-17.9705	11.9621
0.0748	-17.7531	12.2899
0.0752	-17.9483	12.5744
0.0756	-18.3305	12.9593
0.076	-18.6162	13.3316
0.0764	-18.7418	13.5898
0.0768	-18.8137	13.7753
0.0772	-18.9435	13.8557
0.0776	-19.0772	13.8195
0.078	-19.1099	13.8063
0.0784	-18.8061	13.7783
0.0788	-18.3604	13.6608
0.0792	-17.9887	13.5247
0.0796	-18.0059	13.3448
0.08	-18.0413	13.3038
0.0804	-17.694	13.3654
0.0808	-16.9307	13.4441
0.0812	-16.3913	13.3936
0.0816	-16.4547	13.4284
0.082	-16.833	13.3941
0.0824	-16.9696	13.2216
0.0828	-16.854	12.8429
0.0832	-17.024	12.4591
0.0836	-17.6703	11.9009
0.084	-18.7025	11.2588
0.0844	-19.4117	10.4748
0.0848	-19.9904	9.76976
0.0852	-20.6858	9.17381
0.0856	-21.649	8.63009
0.086	-22.6175	8.22154
0.0864	-23.2191	7.86138
0.0868	-23.7229	7.63241
0.0872	-24.4861	7.37297
0.0876	-25.7366	7.08146
0.088	-26.953	6.86515
0.0884	-27.7668	6.70739
0.0888	-28.134	6.48371
0.0892	-27.8918	6.39749
0.0896	-24.1618	5.92028
0.09	-14.8709	4.63604
0.0904	-9.40788	1.11654
0.0908	-9.53441	-1.60529
0.0912	-10.1493	-4.22291
0.0916	-8.71523	-4.07121
0.092	-7.79913	-1.69344
0.0924	-6.76852	1.26142
0.0928	-6.97107	1.36448
0.0932	-8.33966	0.65064
0.0936	-9.00489	0.52459
0.094	-9.7283	0.39953
0.0944	-10.8606	0.20127
0.0948	-10.7695	1.92321
0.0952	-10.3843	3.09977
0.0956	-11.6907	3.4838
0.096	-12.3508	4.37598
0.0964	-11.4501	5.70717
0.0968	-8.59054	6.03138
0.0972	-6.84201	6.16173
0.0976	-6.35049	5.6769
0.098	-5.47954	6.00515
0.0984	-2.7201	6.70884
0.0988	-1.15462	7.55096
0.0992	-0.28892	7.16527
0.0996	0.43628	6.89405
0.1	0.72827	7.13466
0.1004	0.29627	7.0194
0.1008	0.46417	6.21365
0.1012	0.89112	5.26761
0.1016	1.7009	4.4719
0.102	1.91117	3.6793
0.1024	1.79276	3.10878
0.1028	1.88442	2.16637
0.1032	2.26987	1.63643
0.1036	1.96005	1.52603
0.104	2.0463	1.51972
0.1044	3.17844	1.74186
0.1048	4.05004	1.9766
0.1052	3.88472	2.28142
0.1056	3.25814	2.5299
0.106	3.69276	3.07328
0.1064	4.26665	3.67415
0.1068	4.59874	4.17728
0.1072	4.43982	4.4352
0.1076	4.2911	4.47192
0.108	4.20216	4.81393
0.1084	3.97485	4.9495
0.1088	3.82932	4.85079
0.1092	3.78534	4.72703
0.1096	3.32071	4.77709
0.11	2.47503	4.52244
0.1104	1.89461	4.14723
0.1108	1.82303	3.82683
0.1112	1.71728	3.54786
0.1116	1.27048	3.17425
0.112	0.59676	2.88377
0.1124	0.02629	2.65039
0.1128	-0.41921	2.38464
0.1132	-0.98191	2.20435
0.1136	-1.91628	1.95511
0.114	-2.9651	1.63906
0.1144	-3.83818	1.36961
0.1148	-4.54927	1.13156
0.1152	-5.25545	1.08085
0.1156	-5.87987	1.05331
0.116	-6.53656	1.0505
0.1164	-7.20101	1.02661
0.1168	-8.0199	0.99289
0.1172	-8.80813	1.15679
0.1176	-9.42979	1.51367
0.118	-9.7854	2.0533
0.1184	-10.195	2.59667
0.1188	-10.5343	3.08595
0.1192	-10.8448	3.47738
0.1196	-10.9858	3.81217
0.12	-11.076	4.07047
0.1204	-11.0232	4.29023
0.1208	-10.9944	4.60862
0.1212	-11.1462	4.99749
0.1216	-11.5829	5.44927
0.122	-11.9853	5.93169
0.1224	-12.0261	6.51134
0.1228	-12.0757	6.98286
0.1232	-12.5354	7.45229
0.1236	-13.1719	7.98885
0.124	-13.3125	8.59932
0.1244	-13.029	9.23305
0.1248	-12.9442	9.82104
0.1252	-13.1281	10.3367
0.1256	-13.4067	10.8733
0.126	-13.4138	11.3054
0.1264	-13.0007	11.683
0.1268	-12.5808	11.9624
0.1272	-12.2833	12.1431
0.1276	-12.1846	12.2391
0.128	-12.0417	12.15
0.1284	-11.7677	11.9002
0.1288	-11.4741	11.6585
0.1292	-11.3635	11.4116
0.1296	-11.4125	11.0981
0.13	-11.424	10.7349
0.1304	-11.4187	10.3321
0.1308	-11.7397	9.73287
0.1312	-12.1966	9.10961
0.1316	-12.6726	8.47544
0.132	-12.9613	7.85126
0.1324	-13.1854	7.32609
0.1328	-13.3991	6.94051
0.1332	-13.7999	6.55687
0.1336	-14.3688	6.29037
0.134	-14.9475	6.16352
0.1344	-15.1648	6.03538
0.1348	-15.2892	5.96155
0.1352	-15.6011	5.89356
0.1356	-15.7395	5.87953
0.136	-15.1081	5.97138
0.1364	-13.0466	5.9433
0.1368	-11.0505	5.884
0.1372	-9.79579	5.87875
0.1376	-9.23653	5.5252
0.138	-8.52846	5.46545
0.1384	-7.96227	5.82004
0.1388	-7.67332	5.84035
0.1392	-7.63208	5.31676
0.1396	-7.81933	4.635
0.14	-7.67293	4.14043
0.1404	-7.55936	3.93231
0.1408	-7.71705	3.52107
0.1412	-7.88123	2.90741
0.1416	-7.9729	2.43005
0.142	-7.89593	1.81423
0.1424	-7.95313	1.34068
0.1428	-7.95191	1.04578
0.1432	-7.32417	0.78899
0.1436	-6.08151	0.42622
0.144	-5.24884	0.29415
0.1444	-4.99112	0.11321
0.1448	-4.22938	-0.37491
0.1452	-3.38643	-0.82775
0.1456	-2.97339	-1.01226
0.146	-2.9623	-1.41981
0.1464	-3.0709	-2.02385
0.1468	-3.24845	-2.4371
0.1472	-3.79967	-2.58337
0.1476	-4.49528	-2.72765
0.148	-4.74004	-2.97311
0.1484	-4.97669	-2.97454
0.1488	-5.70681	-2.90015
0.1492	-6.58963	-2.78268
0.1496	-6.88088	-2.60732
0.15	-6.50026	-2.13309
0.1504	-6.07111	-1.61934
0.1508	-6.44657	-1.13626
0.1512	-6.75854	-0.76684
0.1516	-6.69689	-0.23311
0.152	-6.80236	0.45883
0.1524	-7.12238	1.22215
0.1528	-7.08213	1.72959
0.1532	-6.60144	2.18697
0.1536	-6.1849	2.70719
0.154	-5.91411	3.12746
0.1544	-5.68825	3.42063
0.1548	-5.27933	3.53574
0.1552	-5.12457	3.70125
0.1556	-5.23765	3.70237
0.156	-5.51214	3.61207
0.1564	-5.6444	3.51203
0.1568	-5.7541	3.50865
0.1572	-6.03034	3.59402
0.1576	-6.29956	3.71663
0.158	-6.35735	3.81816
0.1584	-6.03179	4.14718
0.1588	-5.65696	4.47179
0.1592	-5.26617	4.68321
0.1596	-4.93083	4.89706
0.16	-4.93342	5.18632
0.1604	-5.35149	5.46988
0.1608	-5.81416	5.70178
0.1612	-5.88085	6.08417
0.1616	-5.83865	6.50156
0.162	-5.91571	6.79762
0.1624	-5.82072	7.0787
0.1628	-5.64731	7.35374
0.1632	-5.38242	7.58051
0.1636	-5.08249	7.75615
0.164	-4.74668	7.97881
0.1644	-4.26935	8.14926
0.1648	-4.04881	8.17156
0.1652	-3.9311	8.17995
0.1656	-3.6456	8.24759
0.166	-3.08173	8.2975
0.1664	-2.42853	8.26852
0.1668	-1.80113	8.26008
0.1672	-1.23744	8.14284
0.1676	-0.3924	7.98439
0.168	0.62156	7.80939
0.1684	1.2749	7.62412
0.1688	1.40428	7.39713
0.1692	1.49747	7.21765
0.1696	1.82538	7.0454
0.17	2.19009	6.93674
0.1704	2.46281	6.70244
0.1708	2.57511	6.53834
0.1712	2.62939	6.4325
0.1716	2.54291	6.31777
0.172	2.34456	6.15413
0.1724	2.07462	6.03955
0.1728	1.77721	5.99399
0.1732	1.59274	5.98904
0.1736	1.65731	5.94424
0.174	1.73033	5.87469
0.1744	1.69485	5.83027
0.1748	1.49128	5.76758
0.1752	1.21147	5.78554
0.1756	0.90254	5.90525
0.176	0.57814	5.99153
0.1764	0.13296	6.03093
0.1768	-0.39587	6.0872
0.1772	-0.96924	6.24399
0.1776	-1.51183	6.34483
0.178	-1.81957	6.45174
0.1784	-1.9148	6.58076
0.1788	-2.14446	6.72773
0.1792	-2.52584	6.79753
0.1796	-2.87482	6.8316
0.18	-2.99153	6.90075
0.1804	-3.01413	6.91936
0.1808	-3.17451	6.80418
0.1812	-3.46738	6.67973
0.1816	-3.6343	6.64484
0.182	-3.6792	6.5112
0.1824	-3.88617	6.31961
0.1828	-4.19669	6.16289
0.1832	-4.53971	5.90339
0.1836	-4.84314	5.53859
0.184	-5.05219	5.25349
0.1844	-5.14575	4.99111
0.1848	-5.12112	4.69882
0.1852	-5.09618	4.41186
0.1856	-5.20648	3.98612
0.186	-5.38937	3.48021
0.1864	-5.4693	2.99538
0.1868	-5.43454	2.39074
0.1872	-5.53106	1.81302
0.1876	-5.67579	1.24434
0.188	-5.67693	0.69766
0.1884	-5.56383	0.19134
0.1888	-5.35211	-0.39673
0.1892	-5.1261	-1.01128
0.1896	-4.85644	-1.51998
0.19	-4.57024	-1.90465
0.1904	-4.45616	-2.28613
0.1908	-4.38463	-2.53651
0.1912	-4.25053	-2.59879
0.1916	-3.89281	-2.61678
0.192	-3.53816	-2.71301
0.1924	-3.48597	-2.78128
0.1928	-3.52898	-2.77169
0.1932	-3.44602	-2.72128
0.1936	-3.22829	-2.6828
0.194	-3.07788	-2.60685
0.1944	-3.0382	-2.49264
0.1948	-2.85138	-2.38833
0.1952	-2.49189	-2.20155
0.1956	-2.00981	-1.96406
0.196	-1.39488	-1.65081
0.1964	-0.76193	-1.30286
0.1968	-0.31977	-0.94455
0.1972	-0.22946	-0.62651
0.1976	-0.29506	-0.37844
0.198	-0.29868	-0.13475
0.1984	-0.24519	0.14394
0.1988	-0.27481	0.41717
0.1992	-0.3648	0.65173
0.1996	-0.26812	0.91434
0.2	-0.00644	1.27926
0.2004	0.23763	1.60141
0.2008	0.39646	1.85121
0.2012	0.51034	2.07541
0.2016	0.60205	2.28739
0.202	0.63492	2.3767
0.2024	0.58447	2.44966
0.2028	0.56688	2.5159
0.2032	0.49818	2.61448
0.2036	0.35208	2.66795
0.204	0.2	2.68397
0.2044	0.22148	2.77313
0.2048	0.47023	2.92322
0.2052	0.83143	3.0424
0.2056	1.1912	3.16352
0.206	1.52083	3.33974
0.2064	1.84506	3.46412
0.2068	2.13062	3.60312
0.2072	2.36947	3.72547
0.2076	2.59491	3.78347
0.208	2.80607	3.77075
0.2084	2.92364	3.737
0.2088	2.92654	3.67179
0.2092	2.95057	3.64569
0.2096	3.11869	3.64176
0.21	3.33241	3.65644
0.2104	3.41992	3.66364
0.2108	3.45603	3.64489
0.2112	3.57895	3.60279
0.2116	3.74002	3.52248
0.212	3.76948	3.34717
0.2124	3.58699	3.22676
0.2128	3.31754	3.13723
0.2132	3.08301	3.02806
0.2136	2.90816	2.94569
0.214	2.60989	2.90473
0.2144	2.26467	2.86497
0.2148	1.93459	2.7426
0.2152	1.66498	2.69233
0.2156	1.37928	2.71137
0.216	1.16902	2.76246
0.2164	0.95137	2.88221
0.2168	0.82621	3.06453
0.2172	0.73073	3.21034
0.2176	0.66765	3.265
0.218	0.54509	3.29116
0.2184	0.48516	3.35359
0.2188	0.45797	3.35278
0.2192	0.57578	3.31995
0.2196	0.86145	3.33618
0.22	1.10627	3.33189
0.2204	1.29982	3.26287
0.2208	1.54019	3.19032
0.2212	1.88773	3.12804
0.2216	2.32219	3.0748
0.222	2.69039	2.98107
0.2224	2.86539	2.87439
0.2228	2.90977	2.83642
0.2232	2.95225	2.74176
0.2236	3.10272	2.59719
0.224	3.3055	2.39876
0.2244	3.48655	2.23225
0.2248	3.62836	2.02742
0.2252	3.82753	1.83531
0.2256	4.09296	1.67926
0.226	4.30312	1.48553
0.2264	4.43225	1.18297
0.2268	4.49388	0.70335
0.2272	4.5941	0.16583
0.2276	4.75669	-0.41272
0.228	4.95	-0.98327
0.2284	5.0645	-1.48137
0.2288	5.10507	-1.91378
0.2292	5.19254	-2.35356
0.2296	5.26728	-2.74257
0.23	5.41934	-3.08733
0.2304	5.67337	-3.39304
0.2308	5.92259	-3.59477
0.2312	6.19658	-3.7476
0.2316	6.45435	-3.81922
0.232	6.66141	-3.81803
0.2324	6.80858	-3.81695
0.2328	6.93382	-3.78596
0.2332	7.03797	-3.73914
0.2336	7.1347	-3.71692
0.234	7.06924	-3.61984
0.2344	7.05774	-3.55467
0.2348	7.14497	-3.45774
0.2352	7.29189	-3.33094
0.2356	7.4814	-3.1903
0.236	7.56956	-3.13325
0.2364	7.54439	-3.07286
0.2368	7.54689	-2.99511
0.2372	7.58789	-2.94644
0.2376	7.52548	-2.98607
0.238	7.39812	-3.07962
0.2384	7.22829	-3.15941
0.2388	7.10583	-3.29213
0.2392	7.10429	-3.45321
0.2396	7.06843	-3.57794
0.24	6.99941	-3.68886
0.2404	6.8075	-3.83728
0.2408	6.45083	-4.00276
0.2412	6.06545	-4.20224
0.2416	5.61291	-4.44877
0.242	5.14129	-4.685
0.2424	4.66475	-4.95178
0.2428	4.19986	-5.20033
0.2432	3.7646	-5.46633
0.2436	3.42558	-5.68127
0.244	3.16948	-5.85577
0.2444	2.86894	-6.05676
0.2448	2.60652	-6.27646
0.2452	2.40602	-6.61032
0.2456	2.16923	-6.97731
0.246	1.99469	-7.25603
0.2464	1.85259	-7.59471
0.2468	1.74132	-7.83
0.2472	1.66665	-8.04556
0.2476	1.6351	-8.20307
0.248	1.63924	-8.3157
0.2484	1.79519	-8.3773
0.2488	2.02174	-8.38487
0.2492	2.24519	-8.37957
0.2496	2.48948	-8.32875
0.25	2.66901	-8.28016
0.2504	2.86046	-8.16632
0.2508	3.02877	-8.05888
0.2512	3.18655	-7.89502
0.2516	3.32305	-7.73087
0.252	3.4148	-7.51084
0.2524	3.4461	-7.31067
0.2528	3.4957	-6.99685
0.2532	3.63477	-6.70654
0.2536	3.88557	-6.39798
0.254	4.06338	-6.06589
0.2544	4.21297	-5.74485
0.2548	4.37641	-5.40277
0.2552	4.56544	-5.00693
0.2556	4.6984	-4.66071
0.256	4.77395	-4.36569
0.2564	4.83121	-4.02546
0.2568	4.92123	-3.65289
0.2572	4.99302	-3.32737
0.2576	4.99201	-3.01834
0.258	4.92841	-2.74961
0.2584	4.83506	-2.48338
0.2588	4.73509	-2.27184
0.2592	4.58197	-2.06278
0.2596	4.46122	-1.8891
0.26	4.34628	-1.76685
0.2604	4.2697	-1.62345
0.2608	4.21909	-1.52833
0.2612	4.23923	-1.49869
0.2616	4.29947	-1.48425
0.262	4.37729	-1.53571
0.2624	4.53378	-1.66261
0.2628	4.72551	-1.81979
0.2632	4.89077	-2.04239
0.2636	4.97212	-2.27302
0.264	4.97265	-2.54826
0.2644	4.92207	-2.81917
0.2648	4.86745	-3.00565
0.2652	4.81812	-3.17757
0.2656	4.77459	-3.34806
0.266	4.65547	-3.51281
0.2664	4.49915	-3.63725
0.2668	4.38248	-3.71988
0.2672	4.27343	-3.74342
0.2676	4.16552	-3.74102
0.268	4.02021	-3.75635
0.2684	3.8008	-3.72071
0.2688	3.52905	-3.66819
0.2692	3.26163	-3.61029
0.2696	2.9536	-3.5714
0.27	2.66639	-3.50742
0.2704	2.39938	-3.43992
0.2708	2.21588	-3.39686
0.2712	2.1798	-3.30741

## Sheet: fig5_2
Time(s)	Strain_rate(1/frame)	Strain
0	-1.65488e-05	-1.65488e-05
0.0004	-6.45054e-05	-8.10542e-05
0.0008	2.36952e-06	-7.86847e-05
0.0012	-8.06105e-05	-0.000159295
0.0016	8.26289e-05	-7.66662e-05
0.002	-5.83814e-05	-0.000135048
0.0024	-2.00106e-05	-0.000155058
0.0028	3.98684e-05	-0.00011519
0.0032	-0.00018847	-0.00030366
0.0036	-2.18387e-05	-0.000325499
0.004	0.0025	0.00217
0.0044	0.00353	0.0057
0.0048	0.00263	0.00833
0.0052	-0.00198	0.00636
0.0056	-0.00486	0.0015
0.006	-0.00303	-0.00154
0.0064	-0.000665563	-0.0022
0.0068	0.00118	-0.00102
0.0072	0.00245	0.00142
0.0076	0.000973471	0.0024
0.008	-0.000407108	0.00199
0.0084	-0.00063563	0.00135
0.0088	0.000375086	0.00173
0.0092	3.31486e-05	0.00176
0.0096	-0.000342044	0.00142
0.01	-0.000984422	0.000436728
0.0104	-0.00125	-0.000808602
0.0108	0.000399795	-0.000408806
0.0112	0.000699846	0.00029104
0.0116	0.00172	0.00201
0.012	-0.000185192	0.00183
0.0124	-0.000830216	0.000999371
0.0128	-0.000610588	0.000388783
0.0132	-0.000222994	0.000165789
0.0136	-0.000296714	-0.000130925
0.014	-0.00021063	-0.000341555
0.0144	-0.000343513	-0.000685067
0.0148	-0.000675437	-0.00136
0.0152	-0.00108	-0.00244
0.0156	0.000341911	-0.0021
0.016	-0.000351491	-0.00245
0.0164	-0.000836605	-0.00329
0.0168	-0.000281162	-0.00357
0.0172	-0.000233474	-0.0038
0.0176	-0.000870172	-0.00467
0.018	-0.000275879	-0.00495
0.0184	-0.000111148	-0.00506
0.0188	-0.000102421	-0.00516
0.0192	-0.00118	-0.00635
0.0196	0.000160592	-0.00619
0.02	-0.000510113	-0.0067
0.0204	-0.000816967	-0.00751
0.0208	-0.000875597	-0.00839
0.0212	-0.000440105	-0.00883
0.0216	-0.000399654	-0.00923
0.022	-0.000227793	-0.00946
0.0224	0.000266744	-0.00919
0.0228	0.000668657	-0.00852
0.0232	1.88934e-05	-0.0085
0.0236	0.000826842	-0.00767
0.024	0.000265193	-0.00741
0.0244	-7.44414e-05	-0.00748
0.0248	-0.000114203	-0.0076
0.0252	0.000751871	-0.00685
0.0256	0.00109	-0.00575
0.026	-5.36707e-05	-0.00581
0.0264	-0.00167	-0.00747
0.0268	-0.000993012	-0.00847
0.0272	-0.000135953	-0.0086
0.0276	0.000175261	-0.00843
0.028	0.000129968	-0.0083
0.0284	0.000556504	-0.00774
0.0288	-0.00015238	-0.00789
0.0292	0.00125	-0.00665
0.0296	0.000356896	-0.00629
0.03	0.000303849	-0.00599
0.0304	0.0013	-0.00469
0.0308	0.000939933	-0.00375
0.0312	0.000385632	-0.00337
0.0316	-0.00068706	-0.00405
0.032	-0.000984591	-0.00504
0.0324	0.000200013	-0.00484
0.0328	0.000789116	-0.00405
0.0332	0.000944659	-0.0031
0.0336	0.000750338	-0.00235
0.034	0.000407739	-0.00195
0.0344	0.000629046	-0.00132
0.0348	0.00059002	-0.00072691
0.0352	0.00127	0.000539267
0.0356	0.00123	0.00177
0.036	0.000472818	0.00224
0.0364	-0.000207569	0.00203
0.0368	0.000174642	0.00221
0.0372	0.000777784	0.00299
0.0376	0.00118	0.00416
0.038	0.000238739	0.0044
0.0384	4.33959e-05	0.00445
0.0388	-0.000795107	0.00365
0.0392	-0.000763501	0.00289
0.0396	-0.000346948	0.00254
0.04	0.000148811	0.00269
0.0404	0.000434552	0.00312
0.0408	0.000345675	0.00347
0.0412	0.00114	0.00461
0.0416	0.000258602	0.00487
0.042	0.000537272	0.00541
0.0424	0.000338498	0.00575
0.0428	0.000187422	0.00593
0.0432	-7.87017e-05	0.00585
0.0436	-0.000657828	0.0052
0.044	-0.00067331	0.00452
0.0444	-0.000585352	0.00394
0.0448	0.000225497	0.00416
0.0452	-0.000264218	0.0039
0.0456	-0.00126	0.00264
0.046	-0.00147	0.00116
0.0464	-0.00142	-0.000259795
0.0468	-0.00185	-0.00211
0.0472	-0.0014	-0.00351
0.0476	-0.000502194	-0.00402
0.048	-0.000744518	-0.00476
0.0484	-0.000955756	-0.00572
0.0488	-0.000415465	-0.00613
0.0492	-0.000343194	-0.00647
0.0496	-0.000646849	-0.00712
0.05	0.000679061	-0.00644
0.0504	0.000997989	-0.00544
0.0508	0.000398737	-0.00505
0.0512	-0.000390002	-0.00544
0.0516	-5.7894e-05	-0.00549
0.052	-0.000126295	-0.00562
0.0524	-0.000454356	-0.00607
0.0528	-0.0011	-0.00718
0.0532	-0.0012	-0.00837
0.0536	-0.000858656	-0.00923
0.054	-0.00053303	-0.00976
0.0544	-0.000641075	-0.0104
0.0548	-3.64711e-05	-0.01044
0.0552	-0.00126	-0.0117
0.0556	-0.0011	-0.0128
0.056	0.000372524	-0.01243
0.0564	0.000114496	-0.01232
0.0568	-9.26191e-05	-0.01241
0.0572	-0.000539815	-0.01295
0.0576	-0.000997028	-0.01395
0.058	0.000375089	-0.01357
0.0584	-0.000661731	-0.01423
0.0588	-0.00153	-0.01576
0.0592	-0.00189	-0.01765
0.0596	-0.00175	-0.0194
0.06	-0.00131	-0.02071
0.0604	-0.000874484	-0.02158
0.0608	-0.000691356	-0.02227
0.0612	-0.00104	-0.02331
0.0616	7.57468e-06	-0.02331
0.062	-0.000392963	-0.0237
0.0624	0.000112952	-0.02359
0.0628	0.000314495	-0.02327
0.0632	0.000355896	-0.02292
0.0636	-0.000642849	-0.02356
0.064	-9.41113e-05	-0.02365
0.0644	0.000439638	-0.02321
0.0648	-0.000475776	-0.02369
0.0652	0.000910533	-0.02278
0.0656	0.00142	-0.02136
0.066	0.00113	-0.02023
0.0664	0.000563173	-0.01967
0.0668	0.00118	-0.01849
0.0672	0.00118	-0.01731
0.0676	0.00118	-0.01613
0.068	0.00077224	-0.01536
0.0684	0.000746633	-0.01461
0.0688	0.000286722	-0.01432
0.0692	0.000900888	-0.01342
0.0696	0.00115	-0.01228
0.07	0.00103	-0.01124
0.0704	0.00106	-0.01018
0.0708	0.000543612	-0.00964
0.0712	0.000682197	-0.00895
0.0716	0.000627865	-0.00833
0.072	0.00103	-0.0073
0.0724	0.000385708	-0.00691
0.0728	-0.000294751	-0.00721
0.0732	5.39822e-05	-0.00716
0.0736	-0.000453907	-0.00761
0.074	-8.79675e-05	-0.0077
0.0744	-0.000754797	-0.00845
0.0748	-0.00074365	-0.0092
0.0752	1.76774e-05	-0.00918
0.0756	0.000684563	-0.00849
0.076	0.000466764	-0.00803
0.0764	-0.00019843	-0.00823
0.0768	-0.000585179	-0.00881
0.0772	0.000272828	-0.00854
0.0776	0.000436663	-0.0081
0.078	0.000283582	-0.00782
0.0784	0.000873344	-0.00694
0.0788	-3.29506e-05	-0.00698
0.0792	1.37866e-05	-0.00696
0.0796	-0.00108	-0.00804
0.08	-0.0012	-0.00924
0.0804	-0.00154	-0.01078
0.0808	-0.0019	-0.01269
0.0812	-0.00284	-0.01553
0.0816	-0.00161	-0.01714
0.082	-0.00129	-0.01844
0.0824	-0.00172	-0.02015
0.0828	-0.00212	-0.02228
0.0832	-0.000853316	-0.02313
0.0836	-0.000833047	-0.02396
0.084	-0.000221895	-0.02419
0.0844	-0.000406027	-0.02459
0.0848	-0.000415694	-0.02501
0.0852	0.000254934	-0.02475
0.0856	-0.000777495	-0.02553
0.086	-0.000657568	-0.02619
0.0864	-0.000836214	-0.02702
0.0868	-0.000721902	-0.02775
0.0872	-0.000788539	-0.02853
0.0876	0.000751778	-0.02778
0.088	0.000274222	-0.02751
0.0884	0.00043562	-0.02707
0.0888	0.000524717	-0.02655
0.0892	0.000925615	-0.02562
0.0896	0.0029	-0.02272
0.09	0.00258	-0.02015
0.0904	0.00243	-0.01771
0.0908	-0.00102	-0.01873
0.0912	-0.000769994	-0.0195
0.0916	-0.000409265	-0.01991
0.092	0.000229493	-0.01968
0.0924	0.00165	-0.01803
0.0928	0.00163	-0.0164
0.0932	0.00106	-0.01534
0.0936	0.000624602	-0.01472
0.094	0.00143	-0.01328
0.0944	0.00184	-0.01145
0.0948	0.0019	-0.00955
0.0952	0.0025	-0.00705
0.0956	0.00177	-0.00528
0.096	0.0024	-0.00287
0.0964	0.0023	-0.000573955
0.0968	0.00277	0.0022
0.0972	0.00165	0.00384
0.0976	0.000397714	0.00424
0.098	-0.000234415	0.00401
0.0984	7.96767e-06	0.00401
0.0988	-0.000445634	0.00357
0.0992	-0.000213898	0.00336
0.0996	0.00060982	0.00397
0.1	0.000101596	0.00407
0.1004	0.000284931	0.00435
0.1008	0.000815386	0.00517
0.1012	0.000333341	0.0055
0.1016	0.000192273	0.00569
0.102	0.000744539	0.00644
0.1024	0.000568582	0.00701
0.1028	-6.48456e-05	0.00694
0.1032	-0.000922514	0.00602
0.1036	-0.00132	0.00469
0.104	-0.00114	0.00356
0.1044	-0.000789349	0.00277
0.1048	-0.000545147	0.00222
0.1052	-0.000520344	0.0017
0.1056	-0.000675056	0.00103
0.106	-5.77693e-05	0.000968454
0.1064	-9.72721e-05	0.000871182
0.1068	-0.000150797	0.000720386
0.1072	-0.00033596	0.000384425
0.1076	-0.000387575	-3.14961e-06
0.108	-0.00069167	-0.000694819
0.1084	-0.000730666	-0.00143
0.1088	-0.00014499	-0.00157
0.1092	-0.000244599	-0.00182
0.1096	-0.000582351	-0.0024
0.11	-0.000212919	-0.00261
0.1104	-0.000576574	-0.00319
0.1108	-0.000519242	-0.00371
0.1112	-0.000469101	-0.00418
0.1116	-0.000417921	-0.00459
0.112	3.43258e-05	-0.00456
0.1124	-0.000126315	-0.00469
0.1128	-1.31463e-06	-0.00469
0.1132	1.87176e-05	-0.00467
0.1136	0.000698296	-0.00397
0.114	0.000716034	-0.00325
0.1144	0.00065593	-0.0026
0.1148	0.000384512	-0.00221
0.1152	0.000521259	-0.00169
0.1156	0.00123	-0.000458312
0.116	0.0017	0.00124
0.1164	0.00137	0.00261
0.1168	0.00184	0.00445
0.1172	0.00179	0.00624
0.1176	0.00212	0.00835
0.118	0.00127	0.00962
0.1184	0.00136	0.01098
0.1188	0.00019585	0.01118
0.1192	0.000994311	0.01217
0.1196	0.00119	0.01336
0.12	0.000417358	0.01378
0.1204	0.000990323	0.01477
0.1208	0.000801995	0.01557
0.1212	0.00118	0.01675
0.1216	0.00119	0.01794
0.122	0.000920386	0.01886
0.1224	0.000977152	0.01983
0.1228	0.000302977	0.02014
0.1232	0.000779239	0.02092
0.1236	-0.000145777	0.02077
0.124	0.000702857	0.02147
0.1244	0.000666427	0.02214
0.1248	0.000111895	0.02225
0.1252	-5.03687e-05	0.0222
0.1256	-0.0005403	0.02166
0.126	-0.000102793	0.02156
0.1264	-0.00186	0.01969
0.1268	-0.00177	0.01792
0.1272	-0.00147	0.01645
0.1276	-0.00175	0.01471
0.128	-0.00128	0.01343
0.1284	-0.00137	0.01206
0.1288	-0.00144	0.01062
0.1292	-0.00144	0.00918
0.1296	-0.00116	0.00802
0.13	-0.00164	0.00638
0.1304	-0.00147	0.00491
0.1308	-0.000767008	0.00414
0.1312	-0.000545441	0.0036
0.1316	-0.000803315	0.00279
0.132	1.63229e-05	0.00281
0.1324	-4.34201e-05	0.00277
0.1328	-0.000986721	0.00178
0.1332	-0.000408224	0.00137
0.1336	-0.000342825	0.00103
0.134	-0.000585099	0.000444933
0.1344	-0.000665568	-0.000220635
0.1348	-0.000705369	-0.000926004
0.1352	-0.000641447	-0.00157
0.1356	-0.000476153	-0.00204
0.136	-7.71414e-05	-0.00212
0.1364	0.000498198	-0.00162
0.1368	0.000599876	-0.00102
0.1372	8.61383e-05	-0.000936532
0.1376	0.000879673	-5.68599e-05
0.138	0.000876802	0.000819943
0.1384	0.000722989	0.00154
0.1388	0.00157	0.00311
0.1392	0.00131	0.00442
0.1396	0.000878582	0.00529
0.14	0.000548161	0.00584
0.1404	0.000796256	0.00664
0.1408	0.000373521	0.00701
0.1412	0.00127	0.00828
0.1416	0.000509145	0.00879
0.142	0.00144	0.01023
0.1424	0.000356487	0.01059
0.1428	0.00125	0.01184
0.1432	0.000748468	0.01259
0.1436	0.00116	0.01375
0.144	-1.80606e-05	0.01373
0.1444	-0.000691275	0.01304
0.1448	2.61249e-06	0.01305
0.1452	8.06357e-05	0.01313
0.1456	-0.000120004	0.01301
0.146	-0.000447945	0.01256
0.1464	-0.000900258	0.01166
0.1468	-0.000680589	0.01098
0.1472	-0.000763558	0.01021
0.1476	-0.000677577	0.00954
0.148	-0.001	0.00853
0.1484	-0.00101	0.00752
0.1488	-0.000908247	0.00661
0.1492	-0.000583134	0.00603
0.1496	-0.000324519	0.0057
0.15	0.000121271	0.00582
0.1504	-0.000209686	0.00561
0.1508	-0.000270423	0.00534
0.1512	-0.000684184	0.00466
0.1516	-0.0012	0.00346
0.152	-0.000388101	0.00307
0.1524	3.08518e-05	0.0031
0.1528	-0.000545563	0.00256
0.1532	-0.000176467	0.00238
0.1536	0.000418088	0.0028
0.154	0.000151578	0.00295
0.1544	-0.000192608	0.00276
0.1548	-0.00034722	0.00241
0.1552	0.000246092	0.00266
0.1556	-0.000254205	0.0024
0.156	-0.000519582	0.00188
0.1564	0.000216334	0.0021
0.1568	0.000978851	0.00308
0.1572	0.00074102	0.00382
0.1576	0.000276902	0.0041
0.158	0.000673539	0.00477
0.1584	0.000749754	0.00552
0.1588	0.000553277	0.00607
0.1592	0.000522064	0.0066
0.1596	0.000727728	0.00732
0.16	0.00056842	0.00789
0.1604	0.000501832	0.00839
0.1608	0.000320201	0.00871
0.1612	0.000921514	0.00964
0.1616	0.000921996	0.01056
0.162	0.00065464	0.01121
0.1624	0.00092609	0.01214
0.1628	0.0011	0.01324
0.1632	0.00154	0.01478
0.1636	0.000584738	0.01536
0.164	0.000469983	0.01583
0.1644	0.000696027	0.01653
0.1648	0.000714037	0.01724
0.1652	0.000625391	0.01787
0.1656	0.000549793	0.01842
0.166	0.000428702	0.01885
0.1664	0.000489858	0.01933
0.1668	0.000370148	0.01971
0.1672	1.80521e-05	0.01972
0.1676	-0.000488292	0.01923
0.168	-0.00116	0.01807
0.1684	-0.000552802	0.01752
0.1688	-0.000251423	0.01727
0.1692	9.59429e-05	0.01737
0.1696	-7.67352e-05	0.01729
0.17	6.19598e-05	0.01735
0.1704	-0.000628847	0.01672
0.1708	-0.000604512	0.01612
0.1712	-0.000570057	0.01555
0.1716	-0.000440217	0.01511
0.172	-6.8232e-05	0.01504
0.1724	-0.000642605	0.0144
0.1728	-0.000603363	0.01379
0.1732	-0.00060586	0.01319
0.1736	-0.000143388	0.01304
0.174	2.1713e-05	0.01307
0.1744	0.000436306	0.0135
0.1748	0.000405362	0.01391
0.1752	0.000875234	0.01478
0.1756	0.000297057	0.01508
0.176	0.000564853	0.01564
0.1764	0.00087265	0.01652
0.1768	0.000751618	0.01727
0.1772	0.000707264	0.01798
0.1776	0.000499503	0.01848
0.178	0.000481782	0.01896
0.1784	0.00051294	0.01947
0.1788	0.000776819	0.02025
0.1792	0.000742186	0.02099
0.1796	0.000724159	0.02171
0.18	0.00076569	0.02248
0.1804	0.000676409	0.02316
0.1808	0.000998746	0.02415
0.1812	0.000451752	0.02461
0.1816	0.000335079	0.02494
0.182	3.72278e-05	0.02498
0.1824	-8.10679e-06	0.02497
0.1828	5.39048e-05	0.02502
0.1832	6.90746e-05	0.02509
0.1836	0.000499949	0.02559
0.184	0.000567642	0.02616
0.1844	5.41964e-05	0.02622
0.1848	-0.000101825	0.02611
0.1852	4.72673e-05	0.02616
0.1856	-0.000328442	0.02583
0.186	0.000104255	0.02594
0.1864	0.000364782	0.0263
0.1868	0.000282883	0.02658
0.1872	0.000634816	0.02722
0.1876	0.000821333	0.02804
0.188	0.000457454	0.0285
0.1884	-8.31823e-05	0.02841
0.1888	-0.000261416	0.02815
0.1892	-7.06273e-05	0.02808
0.1896	-7.25599e-05	0.02801
0.19	0.000244503	0.02825
0.1904	0.000146405	0.0284
0.1908	0.000265421	0.02867
0.1912	0.000775131	0.02944
0.1916	0.000920749	0.03036
0.192	0.00101	0.03137
0.1924	0.000558981	0.03193
0.1928	0.000776178	0.03271
0.1932	0.000391735	0.0331
0.1936	0.000317807	0.03342
0.194	0.000276266	0.0337
0.1944	0.000341401	0.03404
0.1948	0.000286853	0.03432
0.1952	0.000246131	0.03457
0.1956	0.000212879	0.03478
0.196	-0.000115597	0.03467
0.1964	-0.00023061	0.03444
0.1968	-0.000952896	0.03348
0.1972	-0.000825796	0.03266
0.1976	-0.000835963	0.03182
0.198	-0.00115	0.03067
0.1984	-0.00105	0.02962
0.1988	-0.00104	0.02858
0.1992	-0.000762807	0.02782
0.1996	-0.00107	0.02675
0.2	-0.000786473	0.02596
0.2004	-0.00118	0.02478
0.2008	-0.0012	0.02358
0.2012	-0.000754303	0.02282
0.2016	-0.000974947	0.02185
0.202	-0.000589417	0.02126
0.2024	-0.000541686	0.02072
0.2028	-0.000717282	0.02
0.2032	-0.000770792	0.01923
0.2036	-0.000501607	0.01873
0.204	-0.000366666	0.01836
0.2044	-0.00030396	0.01806
0.2048	-0.000372093	0.01768
0.2052	-0.000341548	0.01734
0.2056	-0.000514953	0.01683
0.206	-0.000163556	0.01666
0.2064	-2.91489e-05	0.01663
0.2068	0.000291993	0.01693
0.2072	0.000250686	0.01718
0.2076	0.000102688	0.01728
0.208	0.000204142	0.01748
0.2084	0.000719421	0.0182
0.2088	0.000551387	0.01876
0.2092	0.000411018	0.01917
0.2096	0.000246419	0.01941
0.21	0.000107799	0.01952
0.2104	0.000380039	0.0199
0.2108	0.000561241	0.02046
0.2112	0.000930328	0.02139
0.2116	0.00097412	0.02237
0.212	0.000162717	0.02253
0.2124	0.00032225	0.02285
0.2128	0.000574085	0.02343
0.2132	0.000169722	0.02359
0.2136	-4.98392e-05	0.02354
0.214	0.000212091	0.02376
0.2144	0.000649718	0.02441
0.2148	0.000583482	0.02499
0.2152	0.000342393	0.02533
0.2156	0.000289107	0.02562
0.216	4.43288e-05	0.02567
0.2164	9.44012e-06	0.02568
0.2168	-7.28785e-05	0.0256
0.2172	-3.53791e-06	0.0256
0.2176	-0.000171099	0.02543
0.218	-0.000159433	0.02527
0.2184	-0.000230211	0.02504
0.2188	-0.000348178	0.02469
0.2192	-2.31236e-05	0.02467
0.2196	-0.000309252	0.02436
0.22	-0.000354035	0.024
0.2204	-0.000397897	0.02361
0.2208	2.73966e-05	0.02363
0.2212	-0.000427952	0.02321
0.2216	-1.11395e-05	0.02319
0.222	-0.000336698	0.02286
0.2224	0.000157766	0.02302
0.2228	5.00107e-05	0.02307
0.2232	0.000319209	0.02338
0.2236	0.000284019	0.02367
0.224	-0.000229977	0.02344
0.2244	0.00011303	0.02355
0.2248	8.23181e-05	0.02363
0.2252	0.000381257	0.02402
0.2256	0.000306323	0.02432
0.226	8.29463e-05	0.0244
0.2264	5.28513e-05	0.02446
0.2268	6.65762e-05	0.02452
0.2272	8.11103e-05	0.0246
0.2276	0.000202373	0.02481
0.228	-7.38734e-05	0.02473
0.2284	-6.38086e-05	0.02467
0.2288	-0.000193953	0.02448
0.2292	0.000228335	0.0247
0.2296	0.000508521	0.02521
0.23	0.000457688	0.02567
0.2304	-0.000126361	0.02554
0.2308	-0.000343908	0.0252
0.2312	-5.26113e-05	0.02515
0.2316	0.000255646	0.0254
0.232	-0.00037683	0.02503
0.2324	-0.000783258	0.02424
0.2328	-0.000525532	0.02372
0.2332	-0.000469489	0.02325
0.2336	-0.00051567	0.02273
0.234	-0.000820427	0.02191
0.2344	-0.000719745	0.02119
0.2348	-0.000689573	0.0205
0.2352	-0.000881465	0.01962
0.2356	-0.000224621	0.0194
0.236	-0.000225055	0.01917
0.2364	-0.000491917	0.01868
0.2368	-0.000461397	0.01822
0.2372	-0.000161432	0.01806
0.2376	-0.000491728	0.01756
0.238	-0.000813736	0.01675
0.2384	-0.000420067	0.01633
0.2388	-0.000362527	0.01597
0.2392	-0.0013	0.01467
0.2396	-0.000795919	0.01387
0.24	-0.000762197	0.01311
0.2404	-0.00035099	0.01276
0.2408	-0.000688261	0.01207
0.2412	-2.78031e-05	0.01204
0.2416	-0.00073716	0.01131
0.242	-0.000561154	0.01074
0.2424	0.000180846	0.01092
0.2428	0.000315749	0.01124
0.2432	0.000192548	0.01143
0.2436	-0.00020084	0.01123
0.244	7.20547e-05	0.0113
0.2444	0.000658434	0.01196
0.2448	0.000533408	0.0125
0.2452	0.000521563	0.01302
0.2456	0.000608161	0.01363
0.246	0.000454475	0.01408
0.2464	0.000522335	0.0146
0.2468	0.000284225	0.01489
0.2472	0.000631089	0.01552
0.2476	0.000242285	0.01576
0.248	0.000386937	0.01615
0.2484	0.00034945	0.0165
0.2488	-3.61333e-05	0.01646
0.2492	0.000477224	0.01694
0.2496	0.000112951	0.01705
0.25	0.000147666	0.0172
0.2504	-0.000407679	0.01679
0.2508	8.95814e-05	0.01688
0.2512	7.58513e-05	0.01696
0.2516	0.000363857	0.01732
0.252	-9.41377e-05	0.01723
0.2524	-0.000219646	0.01701
0.2528	7.15925e-05	0.01708
0.2532	0.000139826	0.01722
0.2536	0.000114392	0.01733
0.254	-2.9258e-05	0.0173
0.2544	-0.000451553	0.01685
0.2548	-9.27417e-05	0.01676
0.2552	-0.000180038	0.01658
0.2556	-0.000225518	0.01635
0.256	-0.000541317	0.01581
0.2564	-0.000367173	0.01544
0.2568	-0.000142098	0.0153
0.2572	-0.000170709	0.01513
0.2576	-6.92834e-05	0.01506
0.258	-0.00034788	0.01471
0.2584	0.000612618	0.01533
0.2588	0.000640769	0.01597
0.2592	0.000350775	0.01632
0.2596	0.000522117	0.01684
0.26	0.000243787	0.01708
0.2604	0.000718089	0.0178
0.2608	0.000591765	0.01839
0.2612	0.000437192	0.01883
0.2616	0.000336926	0.01917
0.262	0.000196056	0.01936
0.2624	0.000377534	0.01974
0.2628	3.37808e-05	0.01978
0.2632	-0.000523617	0.01925
0.2636	-0.000797011	0.01846
0.264	-0.000924015	0.01753
0.2644	-0.000507363	0.01702
0.2648	-0.000498406	0.01653
0.2652	-0.000986179	0.01554
0.2656	-0.0011	0.01444
0.266	-0.000982039	0.01346
0.2664	-0.000607441	0.01285
0.2668	-0.000580691	0.01227
0.2672	-0.000659346	0.01161
0.2676	-0.000353304	0.01126
0.268	-0.000302656	0.01096
0.2684	-0.000295718	0.01066
0.2688	3.61358e-05	0.0107
0.2692	0.000194012	0.01089
0.2696	-2.75301e-05	0.01086
0.27	2.26249e-05	0.01089
0.2704	0.000125839	0.01101
0.2708	0.00031915	0.01133
0.2712	0.000534014	0.01187
